# Supplementary material for: Recurrent mutations in NF-κB pathway components, KMT2D, and NOTCH1/2 in ocular adnexal MALT-type marginal zone lymphomas
Source: Oncotarget. 2016 Aug 23;7(38):62627–39. doi: 10.18632/oncotarget.11548 (PMC5308752; doi:10.18632/oncotarget.11548)
Supplement: Supplementary file 2 [file oncotarget-07-62627-s002.xlsx]

## Sheet: Table S1
Sample	Gene Symbol	Chromosome	Start	End	Reference	Variant Allele	Variant Type	Sample Count	Experiment Allele Frequency	Supporting Reads %	Variant Reads %	Total Reads	Percent Strand Bias	SNP Call	Score	Zygosity	Strand	Gene	Gene Symbol	Transcript	Consequence	Exon Number	Position in cDNA	Position in Protein	Amino Acid Change	SIFT_score (dbNSFP)	SIFT_pred (dbNSFP)	Polyphen2_HDIV_score (dbNSFP)	Polyphen2_HDIV_pred (dbNSFP)	Polyphen2_HVAR_score (dbNSFP)	Polyphen2_HVAR_pred (dbNSFP)	LRT_score (dbNSFP)	LRT_pred (dbNSFP)	MutationTaster_score (dbNSFP)	MutationTaster_pred (dbNSFP)
1	MLL2	chr12	49426316	49426316	T	C	Substitution	1	0.0208333	52.7559	52.7559	127	2.27994	C/T	1000	Heterozygous	-	8085	MLL2	NM_003482	NON_SYNONYMOUS_CODING	39	12172-12172	4058-4058	M->V
1	MLL2	chr12	49434307	49434307	G	T	Substitution	1	0.0208333	22.4409	22.4409	254	0.179583	G/T	1000	Heterozygous	-	8085	MLL2	NM_003482	NON_SYNONYMOUS_CODING	31	7246-7246	2416-2416	Q->K	0	Damaging	0.976	Probably_damaging	0.69	Possibly_damaging	0.003185	Neutral		Unknown
1	MYD88	chr3	38182292	38182292	G	A	Substitution	1	0.0208333	33.1707	33.1707	205	0.487805	A/G	1000	Heterozygous	+	4615	MYD88	NM_001172566	NON_SYNONYMOUS_CODING	2	596-596	138-138	A->T	0.06	Tolerated	1	Probably_damaging	1	Probably_damaging	0	Deleterious	2.2e-05	Polymorphism
2	MYD88	chr3	38182641	38182641	T	C	Substitution	6	0.125	44.5312	44.5312	2304	0.324379	C/T	1000	Heterozygous	+	4615	MYD88	NM_001172568	NON_SYNONYMOUS_CODING	4	843-843	220-220	L->P	0	Damaging	1	Probably_damaging	0.999	Probably_damaging	0	Deleterious		Unknown
2	TP53	chr17	7578271	7578271	T	A	Substitution	1	0.0208333	19.0909	20	440	0	A/T	1000	Heterozygous	-	7157	TP53	NM_001126117	NON_SYNONYMOUS_CODING	2	460-460	61-61	H->L	0	Damaging	1	Probably_damaging	1	Probably_damaging	0	Deleterious	0.999993	Disease_causing
3	MLL2	chr12	49442925	49442926	CG	C	Deletion	1	0.0208333	36.187	36.5513	1647	0.552968	C/CG	1000	Heterozygous	-	8085	MLL2	NM_003482	FRAMESHIFT_CODING	12	3982-3982
3	TNFAIP3	chr6	138199911	138199912	TG	TT	Substitution	1	0.02	66.1363	70.869	2451	1.70447	TAG/TAT/TG/TT	1000	Heterozygous	+	7128	TNFAIP3	NM_006290	STOP_GAINED	7	1652-1652	444-444	E->Stop
3	TNFAIP3	chr6	138199911	138199912	TG	TAT	Complex	1	0.02	70.0122	71.0322	2451	0.285598	TAG/TAT/TG/TT	1000	Heterozygous	+	7128	TNFAIP3	NM_006290	COMPLEX_VARIATION	7
4		no mutation
5		no mutation
6	TNFAIP3	chr6	138197303	138197303	G	A	Substitution	2	0.04	39.3637	39.4261	1603	0.37588	A/G	1000	Heterozygous	+	7128	TNFAIP3	NM_006290	NON_SYNONYMOUS_CODING,SPLICE_SITE	5	1127-1127	269-269	E->K	0.12	Tolerated	0.944	Possibly_damaging	0.537	Possibly_damaging	1e-06	Deleterious		Unknown
7	TRAF6	chr11	36511891	36511891	T	A	Substitution	1	0.0277778	16.4863	16.4863	1201	65.5178	A/T	945.206	Heterozygous	-	7189	TRAF6	NM_145803	STOP_GAINED	8	1447-1447	356-356	K->Stop
9	MAP3K7	chr6	91257852	91257852	C	A	Substitution	1	0.0208333	7.3724	7.84499	1058	1.99699	A/C	21.7446	Heterozygous	-	6885	MAP3K7	NM_003188	NON_SYNONYMOUS_CODING	10	1412-1412	332-332	D->Y	0	Damaging	0.936	Possibly_damaging	0.735	Possibly_damaging	0	Deleterious	0.999941	Disease_causing
9	MAP3K7	chr6	91296554	91296554	C	A	Substitution	1	0.0208333	8.95522	8.95522	134	16.6667	A/C	30.7725	Heterozygous	-	6885	MAP3K7	NM_003188	STOP_GAINED	1	467-467	17-17	E->Stop
9	MLL2	chr12	49444206	49444207	CA	C	Deletion	1	0.0208333	27.3399	28.0172	1624	0.45045	C/CA	1000	Heterozygous	-	8085	MLL2	NM_003482	FRAMESHIFT_CODING	11	3164-3164
10	MYD88	chr3	38182641	38182641	T	C	Substitution	6	0.125	32.0261	32.0261	153	1.38722	C/T	1000	Heterozygous	+	4615	MYD88	NM_001172568	NON_SYNONYMOUS_CODING	4	843-843	220-220	L->P	0	Damaging	1	Probably_damaging	0.999	Probably_damaging	0	Deleterious		Unknown
11	MLL2	chr12	49435198	49435198	C	CG	Insertion	1	0.0208333	33.3333	33.3333	243	20.5761	C/CG	1000	Heterozygous	-	8085	MLL2	NM_003482	FRAMESHIFT_CODING	31	6355-6355
12	TNFAIP3	chr6	138192427	138192428	AC	A	Deletion	1	0.0208333	62.6726	62.7278	1811	0.279739	A/AC	1000	Heterozygous	+	7128	TNFAIP3	NM_006290	FRAMESHIFT_CODING	2	386-386
13	TNFAIP3	chr6	138197303	138197303	G	A	Substitution	2	0.04	39.3637	39.4261	1603	0.37588	A/G	1000	Heterozygous	+	7128	TNFAIP3	NM_006290	NON_SYNONYMOUS_CODING,SPLICE_SITE	5	1127-1127	269-269	E->K	0.12	Tolerated	0.944	Possibly_damaging	0.537	Possibly_damaging	1e-06	Deleterious		Unknown
14	BCL10	chr1	85733589	85733591	ACT	A	Deletion	1	0.02	39.5737	40.4078	1079	0.141514	A/ACT	1000	Heterozygous	-	8915	BCL10	NM_003921	FRAMESHIFT_CODING	3	973-974
14	MLL2	chr12	49427350	49427350	G	C	Substitution	1	0.0208333	29.5064	29.5618	1803	0.431403	C/G	1000	Heterozygous	-	8085	MLL2	NM_003482	STOP_GAINED	39	11138-11138	3713-3713	S->Stop
14	NOTCH2	chr1	120458492	120458492	G	A	Substitution	1	0.0208333	41.0256	41.0256	156	1.84295	A/G	1000	Heterozygous	-	4853	NOTCH2	NM_024408	STOP_GAINED	34	7150-7150	2285-2285	Q->Stop
15	MLL2	chr12	49435006	49435006	A	T	Substitution	1	0.02	45.2628	46.0136	2797	0.235301	A/T	1000	Heterozygous	-	8085	MLL2	NM_003482	NON_SYNONYMOUS_CODING	31	6547-6547	2183-2183	Y->N
16		no mutation
17	TNFAIP3	chr6	138199641	138199641	C	A	Substitution	1	0.0208333	74.3488	74.6137	2265	0.0746147	A/C	1000	Heterozygous	+	7128	TNFAIP3	NM_006290	STOP_GAINED	7	1381-1381	353-353	Y->Stop
18	MYD88	chr3	38182641	38182641	T	C	Substitution	6	0.125	42.4528	42.4528	212	1.27883	C/T	1000	Heterozygous	+	4615	MYD88	NM_001172568	NON_SYNONYMOUS_CODING	4	843-843	220-220	L->P	0	Damaging	1	Probably_damaging	0.999	Probably_damaging	0	Deleterious		Unknown
19	MYD88	chr3	38182641	38182641	T	C	Substitution	6	0.125	37.7063	37.7063	1151	0.373949	C/T	1000	Heterozygous	+	4615	MYD88	NM_001172568	NON_SYNONYMOUS_CODING	4	843-843	220-220	L->P	0	Damaging	1	Probably_damaging	0.999	Probably_damaging	0	Deleterious		Unknown
20	MAP3K14 (NIK)	chr17	43351496	43351496	C	T	Substitution	1	0.02	49.9067	50.0933	1607	0.315794	C/T	1000	Heterozygous	-	9020	MAP3K14	NM_003954	EXONIC	8		516-516	V->I
21	MYD88	chr3	38182641	38182641	T	C	Substitution	6	0.125	34.6524	34.7594	935	0.106952	C/T	1000	Heterozygous	+	4615	MYD88	NM_001172568	NON_SYNONYMOUS_CODING	4	843-843	220-220	L->P	0	Damaging	1	Probably_damaging	0.999	Probably_damaging	0	Deleterious		Unknown
22		no mutation
24		no mutation
25	BCL10	chr1	85742025	85742025	G	C	Substitution	1	0.0208333	9.64029	10.0719	695	0.197573	C/G	594.359	Heterozygous	-	8915	BCL10	NM_003921	NON_SYNONYMOUS_CODING	1	563-563	4-4	T->S
25	NOTCH1	chr9	139390648	139390650	CAG	C	Deletion	2	0.0408163	8.50924	9.30079	1516	0.379415	C/CAG	718.074	Heterozygous	-	4851	NOTCH1	NM_017617	FRAMESHIFT_CODING	34	7541-7542
26	TNFAIP3	chr6	138199970	138199971	CA	C	Deletion	1	0.0208333	60.8815	61.708	363	0.413846	C/CA	1000	Heterozygous	+	7128	TNFAIP3	NM_006290	FRAMESHIFT_CODING	7	1711-1711
26	TNIP1	chr5	150414600	150414600	G	C	Substitution	2	0.0416667	8.22785	8.5443	316	0.632911	C/G	42.7882	Heterozygous	-	10318	TNIP1	NM_006058	NON_SYNONYMOUS_CODING	15	1791-1791	517-517	A->G
28	CYLD	chr16	50815297	50815297	T	G	Substitution	1	0.0208333	16.7098	16.9041	1544	0.516126	G/T	1000	Heterozygous	+	1540	CYLD	NM_015247	NON_SYNONYMOUS_CODING	11	2074-2074	553-553	N->K
28	MLL2	chr12	49422878	49422878	A	AG	Insertion	1	0.0208333	19.6224	19.6898	1483	0.237283	A/AG	1000	Heterozygous	-	8085	MLL2	NM_003482	FRAMESHIFT_CODING	44	14217-14217
29	MYD88	chr3	38182025	38182025	G	T	Substitution	1	0.0208333	15.8456	16.4204	3654	0.0632425	G/T	1000	Heterozygous	+	4615	MYD88	NM_001172568	NON_SYNONYMOUS_CODING	2	698-698	172-172	V->F	0.77	Tolerated	0.977	Probably_damaging	0.922	Probably_damaging	2e-06	Deleterious	0.999975	Disease_causing
29	NOTCH1	chr9	139397739	139397739	C	T	Substitution	1	0.0208333	23.9216	23.9216	255	2.0315	C/T	1000	Heterozygous	-	4851	NOTCH1	NM_017617	NON_SYNONYMOUS_CODING	27	5062-5062	1688-1688	A->T
29	TNFAIP3	chr6	138200020	138200020	A	AGCCC	Insertion	1	0.0208333	24.5742	25.7908	411	2.24037	A/AGCCC	1000	Heterozygous	+	7128	TNFAIP3	NM_006290	FRAMESHIFT_CODING	7	1760-1760
31	TNFAIP3	chr6	138198371	138198376	ACTCAT	A	Deletion	1	0.0169492	63.7014	64.7799	29486	0.170802	A/AA/AAT/AC/ACA/ACAT/ACT/ACT/ACTA/ACTC/ACTCA/ACTCAT/ACTT	1000	Heterozygous	+	7128	TNFAIP3	NM_006290	FRAMESHIFT_CODING	6	1287-1291
32	TNFAIP3	chr6	138198324	138198324	A	C	Substitution	1	0.0208333	37.7916	37.7916	643	0.657924	A/C	1000	Heterozygous	+	7128	TNFAIP3	NM_006290	NON_SYNONYMOUS_CODING	6	1239-1239	306-306	Y->S	0	Damaging	1	Probably_damaging	0.992	Probably_damaging	8.4e-05	Deleterious	0.996285	Disease_causing
32	TNFAIP3	chr6	138200392	138200392	A	G	Substitution	1	0.0208333	35.4807	35.6789	2018	1.96417	A/G	1000	Heterozygous	+	7128	TNFAIP3	NM_006290	NON_SYNONYMOUS_CODING	7	2132-2132	604-604	T->A
33		no mutation
34	CARD11	chr7	2979559	2979559	C	T	Substitution	1	0.0208333	43.4783	43.734	391	0.255754	C/T	1000	Heterozygous	-	84433	CARD11	NM_032415	NON_SYNONYMOUS_CODING	6	1022-1022	230-230	D->N	0.05	Tolerated	1	Probably_damaging	0.963	Probably_damaging	9e-06	Deleterious		Unknown
34	MLL2	chr12	49416417	49416417	G	A	Substitution	1	0.0208333	30.3175	30.4365	2520	0.555556	A/G	1000	Heterozygous	-	8085	MLL2	NM_003482	NON_SYNONYMOUS_CODING	51	16294-16294	5432-5432	R->W	0	Damaging	1	Probably_damaging	1	Probably_damaging	0.002155	Neutral		Unknown
34	MYD88	chr3	38182641	38182641	T	C	Substitution	2	0.0416667	39.2912	39.3683	1298	0.308166	C/T	1000	Heterozygous	+	4615	MYD88	NM_001172568	NON_SYNONYMOUS_CODING	4	843-843	220-220	L->P	0	Damaging	1	Probably_damaging	0.999	Probably_damaging	0	Deleterious		Unknown
34	NOTCH2	chr1	120496192	120496192	C	T	Substitution	1	0.0208333	53.7509	53.8966	1373	0.303176	C/T	1000	Heterozygous	-	4853	NOTCH2	NM_024408	NON_SYNONYMOUS_CODING	14	2636-2636	780-780	R->K
35	NOTCH1	chr9	139390648	139390650	CAG	C	Deletion	2	0.0408163	9.1415	10.0954	1258	0.392618	C/CA/CAG	916.888	Heterozygous	-	4851	NOTCH1	NM_017617	FRAMESHIFT_CODING	34	7541-7542
36		no mutation
37	CD79B	chr17	62006799	62006799	A	G	Substitution	1	0.0208333	48.821	49.0326	6616	0.0648395	A/G	1000	Heterozygous	-	974	CD79B	NM_000626	NON_SYNONYMOUS_CODING	5	669-669	196-196	Y->H	0	Damaging	1	Probably_damaging	0.999	Probably_damaging	2e-06	Deleterious	0.898454	Disease_causing
37	MYD88	chr3	38182641	38182641	T	C	Substitution	2	0.0416667	33.8087	33.8926	1192	0.415924	C/T	1000	Heterozygous	+	4615	MYD88	NM_001172568	NON_SYNONYMOUS_CODING	4	843-843	220-220	L->P	0	Damaging	1	Probably_damaging	0.999	Probably_damaging	0	Deleterious		Unknown
37	NOTCH1	chr9	139395101	139395101	C	T	Substitution	1	0.0208333	55.0439	55.0439	456	0.398406	C/T	1000	Heterozygous	-	4851	NOTCH1	NM_017617	NON_SYNONYMOUS_CODING	31	5837-5837	1946-1946	R->H	0.08	Tolerated	1	Probably_damaging	0.956	Probably_damaging	0	Deleterious	0.999931	Disease_causing
37	TNIP1	chr5	150414600	150414600	G	C	Substitution	2	0.0416667	10.7527	10.7527	186	0	C/G	166.61	Heterozygous	-	10318	TNIP1	NM_006058	NON_SYNONYMOUS_CODING	15	1791-1791	517-517	A->G
38	TNFAIP3	chr6	138197133	138197134	AC	A	Deletion	1	0.0208333	74.4361	75.1044	1197	0.639646	A/AC	1000	Heterozygous	+	7128	TNFAIP3	NM_006290	FRAMESHIFT_CODING,SPLICE_SITE	5	958-958
39	MLL2	chr12	49427265	49427268	TTGC	T	Deletion	1	0.0204082	7.62411	7.97872	564	1.97097	T/TTG/TTGC	63.6228	Heterozygous	-	8085	MLL2	NM_003482	NON_SYNONYMOUS_CODING	39	11220-11222
39	MLL2	chr12	49431953	49431954	CT	C	Deletion	1	0.0208333	35.7895	36.391	665	0.389208	C/CT	1000	Heterozygous	-	8085	MLL2	NM_003482	FRAMESHIFT_CODING	34	9185-9185
39	NOTCH2	chr1	120458447	120458447	G	GCTCC	Insertion	1	0.0208333	37.6378	39.0551	635	0.998913	G/GCTCC	1000	Heterozygous	-	4853	NOTCH2	NM_024408	FRAMESHIFT_CODING	34	7195-7195
39	TNFAIP3	chr6	138198315	138198315	T	A	Substitution	1	0.0208333	53.3333	53.3333	390	0	A/T	1000	Heterozygous	+	7128	TNFAIP3	NM_006290	STOP_GAINED	6	1230-1230	303-303	L->Stop
40	TP53	chr17	7578388	7578388	C	G	Substitution	1	0.0208333	10.873	11.1111	1260	0.0950064	C/G	1000	Heterozygous	-	7157	TP53	NM_001126118	NON_SYNONYMOUS_CODING	4	861-861	142-142	R->P	0	Damaging	0.999	Probably_damaging	0.988	Probably_damaging	0	Deleterious	0.999902	Disease_causing
41	BCL10	chr1	85733594	85733594	C	A	Substitution	1	0.0208333	10.303	10.4132	1815	0.920434	A/C	562.489	Heterozygous	-	8915	BCL10	NM_003921	STOP_GAINED	3	970-970	140-140	E->Stop
41	TNFAIP3	chr6	138198323	138198323	T	TAC	Insertion	1	0.0208333	19.5918	19.5918	490	2.4915	T/TAC	1000	Heterozygous	+	7128	TNFAIP3	NM_006290	FRAMESHIFT_CODING	6	1238-1238
41	TP53	chr17	7578388	7578388	C	G	Substitution	1	0.0208333	10.873	11.1111	1260	0.0950064	C/G	1000	Heterozygous	-	7157	TP53	NM_001126117	NON_SYNONYMOUS_CODING	1	424-424	49-49	R->P	0	Damaging	0.999	Probably_damaging	0.988	Probably_damaging	0	Deleterious	0.999902	Disease_causing
42	MLL2	chr12	49445479	49445480	AC	A	Deletion	2	0.0555556	10.6218	10.6218	386	1.92089	A/AC	469.962	Heterozygous	-	8085	MLL2	NM_003482	FRAMESHIFT_CODING	10	1986-1986
43	MYD88	chr3	38182259	38182259	T	C	Substitution	1	0.0277778	16.9132	16.9775	1555	1.45098	C/T	1000	Heterozygous	+	4615	MYD88	NM_001172566	NON_SYNONYMOUS_CODING	2	563-563	127-127	W->R	0.04	Damaging	1	Probably_damaging	0.997	Probably_damaging		Unknown		Unknown
43	NOTCH1	chr9	139402492	139402492	C	T	Substitution	1	0.0277778	21.1679	21.1679	137	1.25849	C/T	741.903	Heterozygous	-	4851	NOTCH1	NM_017617	NON_SYNONYMOUS_CODING	21	3425-3425	1142-1142	C->Y	0	Damaging	1	Probably_damaging	0.998	Probably_damaging	0	Deleterious	1	Disease_causing
44	TNIP1	chr5	150414600	150414600	G	C	Substitution	1	0.0277778	8.97436	8.97436	156	0	C/G	46.0133	Heterozygous	-	10318	TNIP1	NM_006058	NON_SYNONYMOUS_CODING	15	1791-1791	517-517	A->G
45	MYD88	chr3	38182292	38182292	G	A	Substitution	1	0.0277778	56.9733	56.9733	674	0.296736	A/G	1000	Heterozygous	+	4615	MYD88	NM_001172566	NON_SYNONYMOUS_CODING	2	596-596	138-138	A->T	0.06	Tolerated	1	Probably_damaging	1	Probably_damaging	0	Deleterious	2.2e-05	Polymorphism
45	TP53	chr17	7577517	7577517	A	G	Substitution	1	0.0277778	35.6436	35.7536	1818	0.110011	A/G	1000	Heterozygous	-	7157	TP53	NM_001126117	NON_SYNONYMOUS_CODING	3	646-646	123-123	I->T	0	Damaging	1	Probably_damaging	0.998	Probably_damaging	4e-06	Deleterious	0.999973	Disease_causing
46	BIRC3	chr11	102201928	102201929	TA	T	Deletion	1	0.0277778	34.2672	34.3534	2320	0.211993	T/TA	1000	Heterozygous	+	330	BIRC3	NM_182962	FRAMESHIFT_CODING	7	1516-1516
47	TNFAIP3	chr6	138198371	138198376	ACTCAT	A	Deletion	1	0.0222222	31.226	34.4106	14821	0.220091	A/AAT/AC/ACA/ACAT/ACT/ACT/ACTA/ACTC/ACTCA/ACTCAT	1000	Heterozygous	+	7128	TNFAIP3	NM_006290	FRAMESHIFT_CODING	6	1287-1291
48		no mutation
49	NFKBIA	chr14	35872467	35872467	T	A	Substitution	2	0.0555556	8.0402	8.0402	199	0.502513	A/T	12.9813	Heterozygous	-	4792	NFKBIA	NM_020529	NON_SYNONYMOUS_CODING	3	546-546	146-146	T->S	0.03	Damaging	0.99	Probably_damaging	0.819	Possibly_damaging		Unknown	0.999287	Disease_causing
49	TNFAIP3	chr6	138199744	138199744	G	T	Substitution	1	0.0277778	50.1109	50.3326	451	0.221729	G/T	1000	Heterozygous	+	7128	TNFAIP3	NM_006290	STOP_GAINED	7	1484-1484	388-388	E->Stop
50	TNFAIP3	chr6	138199910	138199910	A	AT	Insertion	2	0.0555556	56.5295	56.6004	2818	0.330269	A/AT	1000	Heterozygous	+	7128	TNFAIP3	NM_006290	FRAMESHIFT_CODING	7	1650-1650
51		no mutation
52	NFKBIA	chr14	35872467	35872467	T	A	Substitution	2	0.0555556	8.77193	9.64912	114	0	A/T	13.1481	Heterozygous	-	4792	NFKBIA	NM_020529	NON_SYNONYMOUS_CODING	3	546-546	146-146	T->S	0.03	Damaging	0.99	Probably_damaging	0.819	Possibly_damaging		Unknown	0.999287	Disease_causing
53	MLL2	chr12	49445479	49445480	AC	A	Deletion	2	0.0555556	8.46561	8.99471	378	1.0582	A/AC	146.14	Heterozygous	-	8085	MLL2	NM_003482	FRAMESHIFT_CODING	10	1986-1986
53	MYD88	chr3	38182641	38182641	T	C	Substitution	3	0.0833333	24.6321	24.6321	1291	1.17115	C/T	1000	Heterozygous	+	4615	MYD88	NM_001172568	NON_SYNONYMOUS_CODING	4	843-843	220-220	L->P	0	Damaging	1	Probably_damaging	0.999	Probably_damaging	0	Deleterious		Unknown
55	MLL2	chr12	49443617	49443617	G	A	Substitution	1	0.03125	32.7201	32.9172	1522	0.533012	A/G	1000	Heterozygous	-	8085	MLL2	NM_003482	STOP_GAINED	11	3754-3754	1252-1252	R->Stop
56	NOTCH2	chr1	120458147	120458147	G	A	Substitution	1	0.03125	18.6813	18.6813	273	2.32708	A/G	1000	Heterozygous	-	4853	NOTCH2	NM_024408	STOP_GAINED	34	7495-7495	2400-2400	R->Stop
56	TNFAIP3	chr6	138196885	138196885	C	T	Substitution	1	0.03125	19.5652	20.2899	276	2.97907	C/T	1000	Heterozygous	+	7128	TNFAIP3	NM_006290	STOP_GAINED	4	869-869	183-183	R->Stop
57		no mutation
58		no mutation
59		no mutation
60	BCL10	chr1	85741995	85741995	G	A	Substitution	1	0.03125	9.73451	10.6195	113	6.43604	A/G	62.9962	Heterozygous	-	8915	BCL10	NM_003921	NON_SYNONYMOUS_CODING	1	593-593	14-14	T->I
61	TNFAIP3	chr6	138198218	138198218	C	T	Substitution	1	0.03125	36.829	37.0278	2012	0.618824	C/T	1000	Heterozygous	+	7128	TNFAIP3	NM_006290	STOP_GAINED	6	1133-1133	271-271	R->Stop
61	TNFAIP3	chr6	138192616	138192616	C	CT	Insertion	1	0.03125	36.6636	36.8469	5455	0.414849	C/CT	1000	Heterozygous	+	7128	TNFAIP3	NM_006290	FRAMESHIFT_CODING	2	574-574
62		no mutation
63	MLL2	chr12	49425446	49425448	CCT	C	Deletion	1	0.03125	61.1842	61.1842	304	0	C/CCT	1000	Heterozygous	-	8085	MLL2	NM_003482	FRAMESHIFT_CODING	39	13040-13041
64	MLL2	chr12	49446784	49446784	G	C	Substitution	1	0.03125	8.52273	8.72565	2464	12.4405	C/G	154.942	Heterozygous	-	8085	MLL2	NM_003482	NON_SYNONYMOUS_CODING	8	1026-1026	342-342	N->K	0	Damaging	0.988	Probably_damaging	0.815	Possibly_damaging	0.002086	Neutral		Unknown
64	TP53	chr17	7578464	7578464	G	A	Substitution	1	0.03125	49.7843	50.0751	20635	0.00404844	A/G	1000	Heterozygous	-	7157	TP53	NM_001126117	NON_SYNONYMOUS_CODING	1	348-348	24-24	R->C
65	NOTCH2	chr1	120458372	120458372	G	A	Substitution	1	0.03125	9.26518	9.50479	1252	4.21395	A/G	649.544	Heterozygous	-	4853	NOTCH2	NM_024408	STOP_GAINED	34	7270-7270	2325-2325	Q->Stop
Patients 8 and 23 have been excluded (double FFPE material)
