# Supplementary material for: Recurrent mutations in NF-κB pathway components, KMT2D, and NOTCH1/2 in ocular adnexal MALT-type marginal zone lymphomas
Source: Oncotarget. 2016 Aug 23;7(38):62627–39. doi: 10.18632/oncotarget.11548 (PMC5308752; doi:10.18632/oncotarget.11548)
Supplement: Supplementary file 3 [file oncotarget-07-62627-s003.xlsx]

## Sheet: Table S5
384Well_PlateID	384Well_Row	384Well_Col	Amplicon_ID	Ion_AmpliSeq_Fwd_Primer*	Ion_AmpliSeq_Rev_Primer*	LineItem_Type	Gene_Symbol	Genome_Version	Chr	Amplicon length
IAD27506_Pool1_A	A	1	AMPL387800049	GGGAACAAGAAGTGGAGAATGTC	ACAGACCCTCTCACTCATGTGAT	GENE	TP53	hg19	chr17	113
IAD27506_Pool1_A	A	3	AMPL387805586	GGCTCCTGACCTGGAGTCTT	CATCTTGGGCCTGTGTTATCTCC	GENE	TP53	hg19	chr17	103
IAD27506_Pool2_A	A	1	AMPL387829477	CTCTGGCATTCTGGGAGCTT	ACTGCTCTTTTCACCCATCTACAG	GENE	TP53	hg19	chr17	88
IAD27506_Pool2_A	A	3	AMPL387840932	GCCACTGACAACCACCCTTAA	CGTGTGGAGTATTTGGATGACAGAAA	GENE	TP53	hg19	chr17	78
IAD27506_Pool2_A	A	5	AMPL387869811	GGGCCAGACCTAAGAGCAATC	CATGGCCATCTACAAGCAGTCA	GENE	TP53	hg19	chr17	130
IAD27506_Pool2_A	A	7	AMPL387884468	TCAGCTGCCTTTGACCATGAA	GAGGCCTTGGAACTCAAGGAT	GENE	TP53	hg19	chr17	126
IAD27506_Pool1_A	A	5	AMPL387899835	CTGGAGTGAGCCCTGCT	TCCCCCTCCTCTGTTGCT	GENE	TP53	hg19	chr17	94
IAD27506_Pool2_A	A	9	AMPL387937466	GCATCTGTATCAGGCAAAGTCATAGA	GTAGCTAACTAACTTCAGAACACCAACTT	GENE	TP53	hg19	chr17	74
IAD27506_Pool2_A	A	11	AMPL387942827	GGCCAGTTGGCAAAACATCTT	TTTGTTTCTTTGCTGCCGTCTTC	GENE	TP53	hg19	chr17	81
IAD27506_Pool1_A	A	7	AMPL387972938	GATGGGTGAAAAGAGCAGTCAGA	GGGAAGCGAAAATTCCATGGG	GENE	TP53	hg19	chr17	129
IAD27506_Pool1_A	A	9	AMPL387996964	GCATTTTGAGTGTTAGACTGGAAACT	CCTCAGATTCACTTTTATCACCTTTCCT	GENE	TP53	hg19	chr17	121
IAD27506_Pool2_A	A	13	AMPL388010806	GGGCCTGCCCTTCCAAT	CTCATGCTGGATCCCCACTTT	GENE	TP53	hg19	chr17	125
IAD27506_Pool1_A	A	11	AMPL388035064	GCACCTCAAAGCTGTTCCGT	CAAGGGTGGTTGGGAGTAGATG	GENE	TP53	hg19	chr17	93
IAD27506_Pool2_A	A	15	AMPL388739660	GGGATGTGATGAGAGGTGGAT	CCATCCTCACCATCATCACACTG	GENE	TP53	hg19	chr17	117
IAD27506_Pool2_A	A	17	AMPL389053961	GGCCAGATAAAACAGTACATATAAATAAAAAGG	TGTGTGCGCTCTGTGGAT	GENE	NOTCH1	hg19	chr9	116
IAD27506_Pool1_A	A	13	AMPL389053989	AGCGAGGCCTTCACCTG	CACACCAACGTGGTCTTCAA	GENE	NOTCH1	hg19	chr9	118
IAD27506_Pool1_A	A	15	AMPL389054047	TGTGTTTTAAAAAGGCTCCTCTGGT	CAGATCGCCCGCATTCC	GENE	NOTCH1	hg19	chr9	94
IAD27506_Pool2_A	A	19	AMPL389054606	GATCATCTGCTGGCCGTGT	GGTGGTGGTGGTGCTGAT	GENE	NOTCH1	hg19	chr9	90
IAD27506_Pool1_A	A	17	AMPL389054829	GGGAGTGGAAGCCAGATCA	GTCCCAAGATGTTGATTTTTACTGTGT	GENE	NOTCH1	hg19	chr9	123
IAD27506_Pool1_A	A	19	AMPL389054870	GGGATGTAATCATTGGAGAGGATGT	TCCCTAACCTTGCCAAGGAG	GENE	NOTCH2	hg19	chr1	126
IAD27506_Pool2_A	A	21	AMPL389055628	CTGCACGGCCTCGATCTT	CAGCCCCTCTCTGATTGTCC	GENE	NOTCH1	hg19	chr9	136
IAD27506_Pool1_A	A	21	AMPL389056862	GCGTTGCACAGCTCAATGT	CCTCAGCCTGCACAGTGTC	GENE	NOTCH1	hg19	chr9	108
IAD27506_Pool2_A	A	23	AMPL389057328	AGCCTCTCGGGTACATGCT	CCCCACAGCCCCCTGTA	GENE	NOTCH1	hg19	chr9	92
IAD27506_Pool2_A	C	1	AMPL389057553	GAAGCCAGATCACCATCAGTATCATT	CATGACCAGATGCGTCCCA	GENE	NOTCH1	hg19	chr9	130
IAD27506_Pool2_A	C	3	AMPL389057840	GCTGGCCTCAGACACTTTGAA	GCAGGTGAGACCGTGGA	GENE	NOTCH1	hg19	chr9	136
IAD27506_Pool1_A	A	23	AMPL389060305	CCCGAGCTGAGCCAAGTC	CCTAGTTTGGGAGGAGCAGATTTT	GENE	NOTCH1	hg19	chr9	121
IAD27506_Pool2_A	C	5	AMPL389060944	CTCTACACTGGAGGTGGACTCT	TCAAGTTCATCACCCCACTCTG	GENE	NOTCH2	hg19	chr1	120
IAD27506_Pool1_A	C	1	AMPL389061152	TGGTTGGGCAATACTGCCTTTAG	TGAGACCCAGTACAATGAGATGTTTG	GENE	NOTCH2	hg19	chr1	126
IAD27506_Pool2_A	C	7	AMPL389062980	GCTGGAGCATCTTCTTCGGAA	GTAGGCATCATGCATGTCAAACAT	GENE	NOTCH1	hg19	chr9	129
IAD27506_Pool2_A	C	9	AMPL389063741	TTTCTGCCATAGGCTATACTTGGTATTG	CTGCGTCCTTTGGTCCTGT	GENE	NOTCH1	hg19	chr9	101
IAD27506_Pool1_A	C	3	AMPL389064453	GCATGCTTGCAAGAAACCATCTA	CCTGCCTGTTAGGAGAAGCTG	GENE	NOTCH1	hg19	chr9	110
IAD27506_Pool2_A	C	11	AMPL389069265	GCTGGAGCCAGGACCATAC	AGTTGCTATCCCACCACCAC	GENE	NOTCH2	hg19	chr1	118
IAD27506_Pool1_A	C	5	AMPL389069640	GGTCACATCTGACCAGTCAGAA	CACAGTTATGCTTCCTCAAATGCT	GENE	NOTCH2	hg19	chr1	107
IAD27506_Pool1_A	C	7	AMPL389069991	GTGCCACAGTCCACACATCT	CCATGGTACCAATCATGAATCTTTGTTT	GENE	NOTCH1	hg19	chr9	112
IAD27506_Pool2_A	C	13	AMPL389070325	CCTCCGTTTGCCTCTGGATG	AAAGAAATGATGTTGGAGAAGGGAAGT	GENE	NOTCH1	hg19	chr9	121
IAD27506_Pool1_A	C	9	AMPL389072072	AGCTTTTTGGACTATGCTCGTTCA	CTGAGAGCCAGGGTTTTCCTAC	GENE	NOTCH1	hg19	chr9	124
IAD27506_Pool2_A	C	15	AMPL389072154	CCTACTACCCTTGGCATCCTTTG	AGGCACCGTGTTGACTTCTG	GENE	NOTCH2	hg19	chr1	132
IAD27506_Pool2_A	C	17	AMPL389072874	GACCACTGTGACTGGGTGTT	CAGGTAGCTCAGACCATTCTCC	GENE	NOTCH2	hg19	chr1	88
IAD27506_Pool1_A	C	11	AMPL389073003	CATAGCAGCTGACTTCTCACCAT	AAGGTACCCTGGTTATTGTGGTATTG	GENE	NOTCH2	hg19	chr1	121
IAD27506_Pool2_A	C	19	AMPL389077431	CCAACGAACAACTACATAATACTGAACCT	TGGGTTAGATGTTGCCATGTGTTT	GENE	NOTCH1	hg19	chr9	94
IAD27506_Pool1_A	C	13	AMPL389078580	GCTGGGAAAGGATGATAGGCT	TGCCCACCATGTACCAGATTC	GENE	NOTCH2	hg19	chr1	85
IAD27506_Pool2_A	C	21	AMPL389080273	AGCAGTTGTTCAGGTGGCAT	TGACAAATACTGTGCAGACCACTTC	GENE	NOTCH2	hg19	chr1	117
IAD27506_Pool2_A	C	23	AMPL389080334	GGCAAACGGGCCATTTCTG	CCCATTGTGACTTTCCAGCTCAT	GENE	NOTCH2	hg19	chr1	98
IAD27506_Pool1_A	C	15	AMPL389080525	CCACTGCCTGGAGACACAAT	GCCCAGCATGCACTATCTTTTTC	GENE	NOTCH2	hg19	chr1	82
IAD27506_Pool1_A	C	17	AMPL389083158	CCCACAGATGACAGGTGAGAGA	GTTAGACCATTTTGCCAATCGAGAC	GENE	NOTCH2	hg19	chr1	125
IAD27506_Pool2_A	E	1	AMPL389085169	GAAGACGATCCATATGGTCTGTGAT	TTCTGTGATGGGCCTTTTCTGTAG	GENE	NOTCH2	hg19	chr1	84
IAD27506_Pool2_A	E	3	AMPL389085355	CAAAGGCTGCATTTCATGAAGGTTA	TCACACGTATGTTTCCGACACC	GENE	NOTCH2	hg19	chr1	113
IAD27506_Pool1_A	C	19	AMPL390015106	TGACTCAGAGAGGACTCATCAAGT	GCGCTAAAAGTTTTGAGCTTCTCA	GENE	TP53	hg19	chr17	126
IAD27506_Pool2_A	E	5	AMPL390023743	TGGACGGTGGCTCTAGACTTT	CCTTACTTGTCATGGCGACTGT	GENE	TP53	hg19	chr17	95
IAD27506_Pool1_A	C	21	AMPL390117155	GCCCACACTCATTGCAGACT	TTACAATAAAACTTTGCTGCCACCTG	GENE	TP53	hg19	chr17	86
IAD27506_Pool1_A	C	23	AMPL390119145	GAAATTGACCCTGAGCATAAAACAAGT	CCAAACCCTGTCTGACAACC	GENE	TP53	hg19	chr17	94
IAD27506_Pool2_A	E	7	AMPL390126209	CGTTCACCCCTCAGACACA	CCAGCTGGAAGGGTCAACA	GENE	TP53	hg19	chr17	118
IAD27506_Pool1_A	E	1	AMPL390127206	CCAAACATCCCTCACAGTAAAAACCTTA	TTGCAATAGGTGTGCGTCAGA	GENE	TP53	hg19	chr17	113
IAD27506_Pool2_A	E	9	AMPL390130408	TCCTTTTAGGTACTAAGGTTCACCAAGA	GGTCTAGAACTTGACCCCCTTGA	GENE	TP53	hg19	chr17	119
IAD27506_Pool2_A	E	11	AMPL390135764	CAAATGGAAGTCCTGGGTGCT	AGAAGGGCCTGACTCAGACT	GENE	TP53	hg19	chr17	113
IAD27506_Pool1_A	E	3	AMPL390143060	GGTCAAGTTCTAGACCCCATGT	CTGTCCCTCACTGTTGAATTTTCTCTAA	GENE	TP53	hg19	chr17	107
IAD27506_Pool2_A	E	13	AMPL390145149	ACCCCATGTAATAAAAGGTGGTTTCA	ACTTCACCGTACTAACCAGGGAA	GENE	TP53	hg19	chr17	119
IAD27506_Pool1_A	E	5	AMPL393459289	GAAGCAACCCACAGATGTTCC	TCAACGAGTGCGTCTCGAA	GENE	NOTCH1	hg19	chr9	131
IAD27506_Pool2_A	E	15	AMPL393462554	ACGGGCTCCTCGAACTACAT	GGACGACAACCAGAATGAGTGG	GENE	NOTCH1	hg19	chr9	114
IAD27506_Pool2_A	E	17	AMPL393463881	GTTGACGTCGGCGTGTG	CCTGAGCCTCTCCCTGTTG	GENE	NOTCH1	hg19	chr9	120
IAD27506_Pool2_A	E	19	AMPL393466852	CAGGTGGCGTCGTTCTG	CAGCCTCTCACCCGTGT	GENE	NOTCH1	hg19	chr9	139
IAD27506_Pool1_A	E	7	AMPL393477133	GGCCCTCTGCACTGAGAAAC	GTGGGACCAACTGTGACATCA	GENE	NOTCH1	hg19	chr9	111
IAD27506_Pool1_A	E	9	AMPL393481674	GCCTCCCTGGGTGCTTAT	CAGGCCGGCTACAGTGG	GENE	NOTCH1	hg19	chr9	124
IAD27506_Pool2_A	E	21	AMPL393484971	GGCGCGCCGTTTACTTG	CCAGTGGTCCAGCTCGT	GENE	NOTCH1	hg19	chr9	91
IAD27506_Pool2_A	E	23	AMPL393485218	CGATGTCGGTCTCGCAGTT	GACCAACCGGCCTCCTC	GENE	NOTCH1	hg19	chr9	130
IAD27506_Pool2_A	G	1	AMPL393486665	GGTTGGATTCACACTCATTGTTGT	CCCATAGGGCATTGCAGACC	GENE	NOTCH1	hg19	chr9	118
IAD27506_Pool1_A	E	11	AMPL393492060	CCAGTCGGAGACGTTGGAAT	CCTCGCCTGTGGACAACAC	GENE	NOTCH1	hg19	chr9	86
IAD27506_Pool2_A	G	3	AMPL393493417	GGTGCTCAGGCACCTGTA	CACGTCGCTGCCATCCT	GENE	NOTCH1	hg19	chr9	93
IAD27506_Pool1_A	E	13	AMPL393494769	GAACTGGGCTGCGGTCA	GCCGGAGCTTCCTGAGT	GENE	NOTCH1	hg19	chr9	121
IAD27506_Pool1_A	E	15	AMPL393500633	TGCTGGATGTTTGCTGGCT	AGCGCCCTGTCCCAGAT	GENE	NOTCH1	hg19	chr9	107
IAD27506_Pool2_A	G	5	AMPL393525079	CTGCACCCCTGCACCTA	CTCACTGCCCTGCTCTTACC	GENE	NOTCH1	hg19	chr9	119
IAD27506_Pool2_A	G	7	AMPL393534926	GCACTACCTGGCAGGCA	ACAACGAGGTCGGCTCCTA	GENE	NOTCH1	hg19	chr9	127
IAD27506_Pool1_A	E	17	AMPL393535450	GCTGCAGGGCACGTAGG	TCAACGAGTGTGGCCAGAAG	GENE	NOTCH1	hg19	chr9	97
IAD27506_Pool2_A	G	9	AMPL393541000	GAAGCTGGGTGGGCAGT	GACCCTCTTGTCCCCTTGTC	GENE	NOTCH1	hg19	chr9	95
IAD27506_Pool2_A	G	11	AMPL393544201	CACGTCTCCCCTGGCAT	TCCAGCTGGTCTCCAACCTA	GENE	NOTCH1	hg19	chr9	138
IAD27506_Pool1_A	E	19	AMPL393550901	CTCCCAGGGCCACGTAA	CGCAGATGCCAACATCCAG	GENE	NOTCH1	hg19	chr9	135
IAD27506_Pool2_A	G	13	AMPL393554418	GTGCGGCCCATGTTGTC	GGCCGTCATCTCCGACTT	GENE	NOTCH1	hg19	chr9	133
IAD27506_Pool1_A	E	21	AMPL393558780	CTGGCGCCCTGGTAGATG	CGGCCCTCCAGACTGAG	GENE	NOTCH1	hg19	chr9	121
IAD27506_Pool2_A	G	15	AMPL393558875	CAGGCCCTGGTAGCTCATC	GCATGGTGCCGAACCAA	GENE	NOTCH1	hg19	chr9	119
IAD27506_Pool1_A	E	23	AMPL393562749	CCCCGCAGAGGGTTGTA	GTCCTGGGCTCCAGCAG	GENE	NOTCH1	hg19	chr9	97
IAD27506_Pool1_A	G	1	AMPL393570634	GGTGGGCCAGTCTCAAAGG	CAGCAGTCTCCGTCCGT	GENE	NOTCH1	hg19	chr9	107
IAD27506_Pool2_A	G	17	AMPL393570944	CATCCCAGGCAGGTGGTT	AGCTCCGGCATGCTCTC	GENE	NOTCH1	hg19	chr9	100
IAD27506_Pool1_A	G	3	AMPL393579559	CACGTCTGACAGGTAGCCAT	GGCCTGTGGAAGCAAGGA	GENE	NOTCH1	hg19	chr9	104
IAD27506_Pool1_A	G	5	AMPL393581747	GGGCCTCAAGGCACTCA	GTCAACGGCTGGACTGGT	GENE	NOTCH1	hg19	chr9	113
IAD27506_Pool2_A	G	19	AMPL393581761	CTTCTTCCTCCGTGCCTTGA	CGCCCAACGGCTACCTG	GENE	NOTCH1	hg19	chr9	88
IAD27506_Pool1_A	G	7	AMPL393586863	GGGCTTGCGGACCTTCTT	ATCGTGAGGCTGCTGGAC	GENE	NOTCH1	hg19	chr9	123
IAD27506_Pool2_A	G	21	AMPL393589978	TGCGCACCAGGTTGTACTC	GGTGCTGCTGGACCACTTT	GENE	NOTCH1	hg19	chr9	90
IAD27506_Pool2_A	G	23	AMPL393592094	TGTTCTCGCTGCAGTCCTC	GGCCGACAGCTCCTGTTC	GENE	NOTCH1	hg19	chr9	129
IAD27506_Pool1_A	G	9	AMPL393595796	GATCCGTGATGTCCCGGTT	CTTCCTCTGGTGATGGAACCTT	GENE	NOTCH1	hg19	chr9	134
IAD27506_Pool1_A	G	11	AMPL393655243	GTGCAGTTTAGTAAGTGGGTAGCA	TGAGGAAAATATCGACGATTGTCCAG	GENE	NOTCH1	hg19	chr9	122
IAD27506_Pool2_A	I	1	AMPL393663148	CCCCGTTCTTGCAGTTGTTTC	CTTGTGTCCAGAGCAGTGTGT	GENE	NOTCH1	hg19	chr9	111
IAD27506_Pool1_A	G	13	AMPL393674372	CCGCCCCTCCCACATAG	CAGGTCCCAACTGCCAGA	GENE	NOTCH1	hg19	chr9	138
IAD27506_Pool1_A	G	15	AMPL393677786	CCTGGATCCCGCCAAGTA	CGACCTGCTCACGCTGAC	GENE	NOTCH1	hg19	chr9	106
IAD27506_Pool2_A	I	3	AMPL393683751	GGCAGCGGCACTTGTACT	ACATGCCACGTGGTGGAC	GENE	NOTCH1	hg19	chr9	136
IAD27506_Pool1_A	G	17	AMPL393687962	CATAGTCTGCCACGCCTCTG	AACTAACTGCCCTGGCACAT	GENE	NOTCH1	hg19	chr9	106
IAD27506_Pool2_A	I	5	AMPL393689405	GACGCACACTCGTTGATGTTG	TCTGGCTCTTGGAGATGAGGAG	GENE	NOTCH1	hg19	chr9	115
IAD27506_Pool2_A	I	7	AMPL393716070	CCAGCCTCACCTTGCCA	GGGTCACGTGTGTCTCCTT	GENE	NOTCH1	hg19	chr9	120
IAD27506_Pool1_A	G	19	AMPL393762766	GTAAGAGCAGGGCAGTGAGA	GGGATGTCAACGAGTGCCT	GENE	NOTCH1	hg19	chr9	136
IAD27506_Pool2_A	I	9	AMPL393765392	GCGTCGCAGGGATTGGA	CGGAGCCCCAAGTGCTT	GENE	NOTCH1	hg19	chr9	100
IAD27506_Pool2_A	I	11	AMPL393768274	CCTCTGAGCACAGTGCAGT	CACGTGCCACCCCTTCA	GENE	NOTCH1	hg19	chr9	138
IAD27506_Pool1_A	G	21	AMPL393770163	ACGCAGGTGCCGTTGTTA	GTCTTCCGGGACGGACAC	GENE	NOTCH1	hg19	chr9	133
IAD27506_Pool1_A	G	23	AMPL393788786	CCCTGTGCTGGCACCTA	GGTCTGCTGTGCCACCTC	GENE	NOTCH1	hg19	chr9	140
IAD27506_Pool2_A	I	13	AMPL393813519	CCAGGCCACATCCAAGTTCAG	GTCTCTGCAGTGCTGGAAGT	GENE	NOTCH1	hg19	chr9	126
IAD27506_Pool1_A	I	1	AMPL393818863	TTGCACTGGCTGTCACAGT	GCGGGCAACAAGGTCTG	GENE	NOTCH1	hg19	chr9	122
IAD27506_Pool2_A	I	15	AMPL393822331	GTTGTTGCACTGCAGGCT	CCAAATTCAACGGGCTCTTGTG	GENE	NOTCH1	hg19	chr9	115
IAD27506_Pool1_A	I	3	AMPL393824323	CATGTGCCGCCGTTGAG	CGAGGGCTGGGTGTGAG	GENE	NOTCH1	hg19	chr9	116
IAD27506_Pool1_A	I	5	AMPL393825867	CGAAGCTGTAGTCCAGGATGT	CCCCGAATGCCAGTTCCC	GENE	NOTCH1	hg19	chr9	119
IAD27506_Pool2_A	I	17	AMPL393826282	GGTGGGCACAGCAGGTT	TGCACTGGTGTGACTCCTC	GENE	NOTCH1	hg19	chr9	130
IAD27506_Pool2_A	I	19	AMPL393827493	AGGTCCCCTGGTTGTAGCA	GTGAGAATGACGCTCGTACCT	GENE	NOTCH1	hg19	chr9	134
IAD27506_Pool2_A	I	21	AMPL393836044	CCAGACCAAGGTGTCCATGA	CTGCAAGAATGGTGCCAAGTG	GENE	NOTCH1	hg19	chr9	115
IAD27506_Pool1_A	I	7	AMPL393836351	CACACCTCTCTGTGCAGTCA	GCACTTTCTGTGAGGAGGACATC	GENE	NOTCH1	hg19	chr9	116
IAD27506_Pool2_A	I	23	AMPL393839125	GGCTCTGCCCTCGACAA	GGTGGTGCGGGTGAGAC	GENE	NOTCH1	hg19	chr9	137
IAD27506_Pool1_A	I	9	AMPL393840768	GTAAGTGTTGGGTCCGTCCAG	CCATAGTGCTGTTGCACATGA	GENE	NOTCH1	hg19	chr9	102
IAD27506_Pool2_A	K	1	AMPL393843865	GGTCACTGGCACACTCGTT	CTCACACTCACCCTTCCGT	GENE	NOTCH1	hg19	chr9	108
IAD27506_Pool2_A	K	3	AMPL393848523	CCTCCTTCGGGCACCTCT	GCTTCACGGGCAGCTACT	GENE	NOTCH1	hg19	chr9	136
IAD27506_Pool1_A	I	11	AMPL393851890	GCACTCATTGACATCGTGCT	CACCAATGCCCTCCACTCA	GENE	NOTCH1	hg19	chr9	112
IAD27506_Pool1_A	I	13	AMPL393863251	CGGCCCTTACCCTGAGTG	AGGGCCCCTCGTTCTGT	GENE	NOTCH1	hg19	chr9	136
IAD27506_Pool2_A	K	5	AMPL393874406	GGCTGCTGGCACCCTTA	CGTGGTTCTGCCTGACCTG	GENE	NOTCH1	hg19	chr9	137
IAD27506_Pool1_A	I	15	AMPL393875404	AGCAGAGCTCCCAGGGTTTA	CCCACCTGCCTGTCTGAG	GENE	NOTCH1	hg19	chr9	96
IAD27506_Pool2_A	K	7	AMPL393887226	GGTTGCTGTTGCACTCATTGAC	AGGGAGCATGTGTAACATCAACATC	GENE	NOTCH1	hg19	chr9	111
IAD27506_Pool1_A	I	17	AMPL393892585	GTTGCCCGCACACTCATC	CGGCTCAACAGACAGGGAAATC	GENE	NOTCH1	hg19	chr9	87
IAD27506_Pool2_A	K	9	AMPL393901395	GCCACAACCCTTACCCTAGGA	CTACACAGGCAGCTACTGTGA	GENE	NOTCH1	hg19	chr9	93
IAD27506_Pool1_A	I	19	AMPL393905230	GTGAGCACTCGTCCACCA	CTGGGCCTCACCTGTCTAC	GENE	NOTCH1	hg19	chr9	125
IAD27506_Pool1_A	I	21	AMPL394047559	CATCCAGGTTGATCTCGCAGTT	GCGACAACGCCTACCTCTG	GENE	NOTCH1	hg19	chr9	110
IAD27506_Pool2_A	K	11	AMPL394051138	TGGTCCCCTTCAGGCAGAA	CCACCTTCACCTGCCTCT	GENE	NOTCH1	hg19	chr9	110
IAD27506_Pool1_A	I	23	AMPL394057593	CAGTGGTGGCCCGTGTA	CCGCCAGTCCTAAGTCTTCCT	GENE	NOTCH1	hg19	chr9	137
IAD27506_Pool1_A	K	1	AMPL394077261	ACTCCCGGTGAGGATGCT	CCAGCTCTGGTTCCCTGA	GENE	NOTCH1	hg19	chr9	127
IAD27506_Pool1_A	K	3	AMPL394915497	TGGGTAGCAACTGGCACAAA	GCAGCCTCAACATCCCCTAC	GENE	NOTCH1	hg19	chr9	96
IAD27506_Pool1_A	K	5	AMPL395256997	CTGCGTGAAAGAAGCAGATGG	TGCTGGAGGACCTCATCAACT	GENE	NOTCH1	hg19	chr9	127
IAD27506_Pool1_A	K	7	AMPL395439307	GGTGGTCTGTCTGGTCGTC	AGGACCTGGAGACCAAGAAGTT	GENE	NOTCH1	hg19	chr9	121
IAD27506_Pool2_A	K	13	AMPL395919261	CAGCGGCCATTGTGCAG	CTGGAGGCAGGGTTCGTTT	GENE	NOTCH1	hg19	chr9	133
IAD27506_Pool1_A	K	9	AMPL395984007	CCAGCTCCTCTTCAAAGACTCATC	ACTATGAGAGCTTCTCCTGTGTCT	GENE	NOTCH1	hg19	chr9	99
IAD27506_Pool2_A	K	15	AMPL396041079	GCTGATGCATGCGTCGTT	TCCCAAGTGTCACGGGATG	GENE	NOTCH1	hg19	chr9	137
IAD27506_Pool2_A	K	17	AMPL396091022	TCAATGCAGCCAGCGCTAA	GGGATCCACTGTGAGAACAACAC	GENE	NOTCH1	hg19	chr9	127
IAD27506_Pool2_A	K	19	AMPL396317683	CCTCACACAGGAAAATGGGAGT	ACCTCCCCAACACCTACAAGT	GENE	NOTCH1	hg19	chr9	128
IAD27506_Pool1_A	K	11	AMPL396486920	CATCCCGCCTTCCCAACT	GACGTCACCCACGAGTGT	GENE	NOTCH1	hg19	chr9	124
IAD27506_Pool2_A	K	21	AMPL396508280	TGAAATTCAGGGCCCCTCC	GCATCGGGCACCTGAAC	GENE	NOTCH1	hg19	chr9	126
IAD27506_Pool1_A	K	13	AMPL413079523	TGGGTTTAACTGTGGCTAAGAATACTTTT	CTTCCCCGGTCTCTGTTAACAAG	GENE	TNFAIP3	hg19	chr6	123
IAD27506_Pool2_A	K	23	AMPL413082484	CCTTAGAAATCCGAGCTGTTCCA	ATGAGATGAGTTGTGCCATGGT	GENE	TNFAIP3	hg19	chr6	130
IAD27506_Pool1_A	K	15	AMPL413111952	GGTGATAGAAATCCCCGTCCAAG	CAGGTGGCTGAGGTTAAAGACA	GENE	TNFAIP3	hg19	chr6	82
IAD27506_Pool1_A	K	17	AMPL413115450	CACACATTCTCTCCCTGCTCTC	ACAATGGGCAGTGTGTGGATAAA	GENE	NOTCH2	hg19	chr1	93
IAD27506_Pool1_A	K	19	AMPL413136805	CTAGATCCGTCCTTCTGCTACCT	AGGCTATGGCTGTGTATGTGTC	GENE	NOTCH2	hg19	chr1	129
IAD27506_Pool2_A	M	1	AMPL413188660	CAGGCACTGGAAACGATTGAC	CACCTTTCTCTCTCTTTAAGCCACTT	GENE	NOTCH2	hg19	chr1	103
IAD27506_Pool2_A	M	3	AMPL413190586	CATCTCCACTCCAGCCGTT	GAGACTCAAGAGCCCTAATCAAAAGT	GENE	NOTCH2	hg19	chr1	123
IAD27506_Pool2_A	M	5	AMPL413286406	ATGTGGGTAAGAAACTGAATCTGCTAATT	CAACACCTGAGTCCACCATCA	GENE	API2	hg19	chr11	111
IAD27506_Pool1_A	K	21	AMPL413286970	GGTAACAGTGATGATGTCAAATGCTTTT	AGGTGAACACATATAAGCAATCTCATGAT	GENE	API2	hg19	chr11	112
IAD27506_Pool1_A	K	23	AMPL413346765	TGCAGACTACCAAATCTTCAGCAA	TGCATCCATGGAAACTGTACTGG	GENE	NOTCH2	hg19	chr1	120
IAD27506_Pool2_A	M	7	AMPL413422971	GCTACTCACCCACTGAGACCT	GCAACATGTATCAACGGTGTGAAT	GENE	NOTCH2	hg19	chr1	101
IAD27506_Pool1_A	M	1	AMPL413458263	GGGCATATACAGCGGAAACC	TGACTAACACTGTCCCCCTTCT	GENE	NOTCH2	hg19	chr1	86
IAD27506_Pool1_A	M	3	AMPL413512971	GAAAGTCACCTAAGGGCCTCAT	GCTGTCATAGCCGAGAACAATGG	GENE	TNFAIP3	hg19	chr6	129
IAD27506_Pool1_A	M	5	AMPL413530810	GGGAGTACAGGATACATTCAAGCTTT	GGATGTTGCAAAGGACAAATATGTGT	GENE	TNFAIP3	hg19	chr6	117
IAD27506_Pool2_A	M	9	AMPL413566292	GCCCAGGAATGCTACAGATACC	AAAACCCTGATGTTTCAGTGTCTAGTT	GENE	TNFAIP3	hg19	chr6	95
IAD27506_Pool2_A	M	11	AMPL413640568	GACTTCAGTACAACTCACTGGAAGAAAT	GCTGAAAGCATTTAAGTACAGATCCGT	GENE	TNFAIP3	hg19	chr6	71
IAD27506_Pool2_A	M	13	AMPL413738848	CTACCACTGTGCAATGAATAACGAAAA	CCTTCGGTTCCCAATTGCTCA	GENE	API2	hg19	chr11	125
IAD27506_Pool1_A	M	7	AMPL413789442	GCTTTGCCTGTGGTGGAAAAT	TGTCTGCATGCTCAGATTAGAAACTG	GENE	API2	hg19	chr11	102
IAD27506_Pool1_A	M	9	AMPL413830075	GAGTGAATCTCTCACGTATTTGGATCT	TGGTGGCAGAACTGATCAACTG	GENE	NOTCH2	hg19	chr1	124
IAD27506_Pool2_A	M	15	AMPL413833899	AATCAGCTTCAAGACACTTCAAGATACA	CTTGCAAGCTGCTCAGGATTAAC	GENE	API2	hg19	chr11	74
IAD27506_Pool2_A	M	17	AMPL413933442	CTGCATTCACATCCGCTTGG	CAGGTGACTCTCTTTTCTGTACTTTCT	GENE	NOTCH2	hg19	chr1	126
IAD27506_Pool1_A	M	11	AMPL414097884	AGAGATGGGAGAATAAAATGGCTTGAATT	CCATCCAGGGCATTGTCTTAAGTTATA	GENE	NOTCH2	hg19	chr1	86
IAD27506_Pool2_A	M	19	AMPL414106551	ATCCCCTGAACACTAAGAATGGATT	AGGCACCTGTATTGACCTTGTG	GENE	NOTCH2	hg19	chr1	89
IAD27506_Pool1_A	M	13	AMPL414162367	GGCAAGAGCACTTGAAATGGTT	GGTCTGTTTCCAGTAATGGTCCAATAT	GENE	NOTCH2	hg19	chr1	125
IAD27506_Pool2_A	M	21	AMPL414271073	ACCAAGGAGATGAAAAGTGAGAAGAATC	ACTCATGTTACCACTGTCCCTTTTT	GENE	NOTCH2	hg19	chr1	121
IAD27506_Pool1_A	M	15	AMPL414567188	CTGAGACTCAGGCACTGACAA	GAACCTGCTTTGATGACATAAGTGG	GENE	NOTCH2	hg19	chr1	82
IAD27506_Pool2_A	M	23	AMPL414603705	AGCACACAGTGGCAAGTGTAG	TGAGGCTGTCAGAAAGTTTTACTGTTT	GENE	NOTCH2	hg19	chr1	106
IAD27506_Pool1_A	M	17	AMPL414941438	GGGCCTTCCATATGATCTGATAACC	GTTCCCCAAACCCTTGTGAGA	GENE	NOTCH2	hg19	chr1	129
IAD27506_Pool2_A	O	1	AMPL414963227	GACTCTTTGCAAACAGCAGCAT	TCAGAGAACATCCTTGGGATAAGGAA	GENE	NOTCH2	hg19	chr1	106
IAD27506_Pool2_A	O	3	AMPL415025082	CAGGCAGCTATAGAGGAGTCGTA	GTCTTCTGGAGTTCTCTCCCGTAT	GENE	TNFAIP3	hg19	chr6	124
IAD27506_Pool1_A	M	19	AMPL415110701	GCAATATGCGGAAAGCTGTGAAG	GTCGATGAGGGCTTTGTGGAT	GENE	TNFAIP3	hg19	chr6	129
IAD27506_Pool2_A	O	5	AMPL415131226	TGGCTTATTGGCAATGCCTCTT	GCGTAAGCATGGCTCTCTCTG	GENE	NOTCH2	hg19	chr1	86
IAD27506_Pool2_A	O	7	AMPL415168351	GTTTTGTCCTCAGTTTCGGGAGAT	GAGCTATCACCCAGGCAAAAGAA	GENE	TNFAIP3	hg19	chr6	128
IAD27506_Pool1_A	M	21	AMPL415188483	CGAAGAGTGAAACCTTCAGGCA	CCCTGTCTCTGTGGACTTTCAG	GENE	NOTCH2	hg19	chr1	129
IAD27506_Pool2_A	O	9	AMPL415229606	ACTATCACTCTTTACTCCCATTCAGGA	ACCTAATTGGTACTGGAACAAGTGAAC	GENE	NOTCH2	hg19	chr1	121
IAD27506_Pool1_A	M	23	AMPL415283661	CCCTTCATCATCGACCCAGT	CATGGTGGAAAGTGTTGAAAACCA	GENE	NOTCH2	hg19	chr1	109
IAD27506_Pool1_A	O	1	AMPL415336171	TGCCAACAGTCTGAAACATCTGT	GATGAATGTTACAGCAGCCCTTG	GENE	NOTCH2	hg19	chr1	127
IAD27506_Pool2_A	O	11	AMPL415345197	AATTGCGGAGACTACAAGAAGAAAGAA	CTGTACCCTTGATTGTACTCCTACAAAT	GENE	API2	hg19	chr11	101
IAD27506_Pool1_A	O	3	AMPL415347433	GTAGTATGCAAAGATTGTGCTCCTTCT	AATTAATTCTAAAGTTTAGACGATGTTTTGGTT	GENE	API2	hg19	chr11	68
IAD27506_Pool2_A	O	13	AMPL415395560	CAATGCAGCGACCATCGTT	GGTCAGTGTCAGGATGGTATTGATT	GENE	NOTCH2	hg19	chr1	83
IAD27506_Pool1_A	O	5	AMPL415435787	GGGCTTCCTAAAAACAGCAATTGA	CCCTGTGCACCCTCACC	GENE	NOTCH2	hg19	chr1	132
IAD27506_Pool1_A	O	7	AMPL415447514	GGATTGCAGATGCAGGTGTAGG	CTGCCTTGGTCTTTGAGAATCCTT	GENE	NOTCH2	hg19	chr1	106
IAD27506_Pool2_A	O	15	AMPL415450673	AGGTGCCTCCATTGACACAA	AAATGTGAGACTGATGTCAATGAGTGT	GENE	NOTCH2	hg19	chr1	128
IAD27506_Pool2_A	O	17	AMPL415459165	CCACCCACTACTATCTGCCCTT	CCTATTGTGACGTGCCCAATG	GENE	NOTCH2	hg19	chr1	125
IAD27506_Pool1_A	O	9	AMPL415464100	TGGCAGTGTCCTGGAATGTC	GCCAATGGACGGATGCCT	GENE	NOTCH2	hg19	chr1	116
IAD27506_Pool1_A	O	11	AMPL415512032	GAGGCTGCTATGTCACAAGAGA	GTATGTACACCCCTGCCTCTG	GENE	NOTCH2	hg19	chr1	130
IAD27506_Pool2_A	O	19	AMPL415708103	GCTGAGTGAATGGGAAGGAAGTC	AGATCAATGAATGCAGCTCTCATCC	GENE	NOTCH2	hg19	chr1	91
IAD27506_Pool1_A	O	13	AMPL415759204	CACGTTCCCTCATTCAGGCAT	CTGATGTTGCTCTGTTTGCTTCTTAG	GENE	NOTCH2	hg19	chr1	117
IAD27506_Pool2_A	O	21	AMPL415767503	CACAGGGACAACAATGTGGAAC	GCACCTTGAAGCTGCAGACAT	GENE	NOTCH2	hg19	chr1	131
IAD27506_Pool1_A	O	15	AMPL415806796	CAGCGATGGTGTCCTACGG	AGGGAGCATTGTTTTCACCTTTCA	GENE	NOTCH2	hg19	chr1	87
IAD27506_Pool1_A	O	17	AMPL415832474	GGGTGACCCCTATGTGGTACTA	TGAAACACTTCTGGCAGTATCCTTC	GENE	TNFAIP3	hg19	chr6	126
IAD27506_Pool2_A	O	23	AMPL415905111	GTGCTATATGTCAAAGTGCTAGGCT	GGGAACTCATGGTGTACCCCTATT	GENE	NOTCH2	hg19	chr1	122
IAD27506_Pool2_A	A	2	AMPL415921003	ACCCTTGGAAGCACCATGTTT	CTCCAGCAAAAAGCATCGAACA	GENE	TNFAIP3	hg19	chr6	114
IAD27506_Pool1_A	O	19	AMPL415985099	GCTCTACCAAGAGAAGTTCAGAACA	GACCTCGTTGTGAGATGGACAT	GENE	NOTCH2	hg19	chr1	125
IAD27506_Pool2_A	A	4	AMPL416059637	GGGTCTGAATGGCACTCATTG	TTTGATCCCAGTAATTGGTACTTGTGT	GENE	NOTCH2	hg19	chr1	113
IAD27506_Pool2_A	A	6	AMPL416146977	GTAAAATCTTGTGTGTGATTTTGTGTATTCT	CCATTTCTTGTACTCATGCTGAACA	GENE	TNFAIP3	hg19	chr6	86
IAD27506_Pool1_A	O	21	AMPL416158350	CCTGGTCACAGTGGTTGTCTTT	GGTAGGAAAATCCACAGTAGTTCCAAAT	GENE	NOTCH2	hg19	chr1	95
IAD27506_Pool1_A	O	23	AMPL416159498	AGGTTGGATGAAGCTAACTTACCAAAA	CGGAAGGTTCCATGGGATTCT	GENE	TNFAIP3	hg19	chr6	97
IAD27506_Pool2_A	A	8	AMPL416159603	CTGTGATTTGAGGCAAACAACCA	CGGATGAACTCCTGTCCTTTAATTCTTA	GENE	API2	hg19	chr11	118
IAD27506_Pool1_A	A	2	AMPL416164951	GCTGCCCCTTCACACTGA	AAGCAAGTACTGCAGATCCCATTAA	GENE	TNFAIP3	hg19	chr6	132
IAD27506_Pool1_A	A	4	AMPL416177480	GAAGCTGGCTCCAGAGATTTCTT	CAACATGCAGGTTTATGCGTGAG	GENE	NOTCH2	hg19	chr1	83
IAD27506_Pool2_A	A	10	AMPL416190227	CCTCCAGGATGTTACCAGGACAT	TCTGACTTGGAACGCTGGTG	GENE	TNFAIP3	hg19	chr6	83
IAD27506_Pool2_A	A	12	AMPL416191853	CCCAGCTTTCTCTCATGGATGTAA	GGCTTGGAGTTCAGCTTTGG	GENE	TNFAIP3	hg19	chr6	98
IAD27506_Pool1_A	A	6	AMPL416210341	CACCAGCCTCCCTCCTT	CTCGTCCCCGTCCTGTC	GENE	TNFAIP3	hg19	chr6	125
IAD27506_Pool1_A	A	8	AMPL416211518	GCGGCAAAAGAATCAAAACAAACTC	GGACTCCTCAGGGTTCCAC	GENE	TNFAIP3	hg19	chr6	86
IAD27506_Pool2_A	A	14	AMPL416217622	GGAGAAGCCTATGAGCCCTTG	CAAAATCCGTTGTGCTGCACAT	GENE	TNFAIP3	hg19	chr6	124
IAD27506_Pool2_A	A	16	AMPL416251709	CTGTCTCAAGCTGCACGGA	CGCTGTGTTAGGAAGTCAACCA	GENE	TNFAIP3	hg19	chr6	127
IAD27506_Pool1_A	A	10	AMPL416388368	TTCAAGTGACTCTTCTCATGTTCTTTACC	GCCAAGCGTCTCCTGGAT	GENE	NOTCH2	hg19	chr1	86
IAD27506_Pool2_A	A	18	AMPL416418888	GGGCATTGGCATCTGCAC	GAGGACTCTTCTGCTAACATCATCAC	GENE	NOTCH2	hg19	chr1	119
IAD27506_Pool1_A	A	12	AMPL416461369	GCACCCTGGTAGACCAAGTCT	ACCTTCTCCTTCTTGAGTACTTTATGGA	GENE	NOTCH2	hg19	chr1	117
IAD27506_Pool2_A	A	20	AMPL416660089	GAAGGTAGGAAACCACTGGCTTT	TCAGGGTTTACAGGAGAGGACTG	GENE	NOTCH2	hg19	chr1	128
IAD27506_Pool1_A	A	14	AMPL416695282	GCATGGATGAGATGTTGAGTACTGG	CAACATCGAGACCCCTGTGA	GENE	NOTCH2	hg19	chr1	96
IAD27506_Pool1_A	A	16	AMPL416709068	CCCAGGAGATGAAAATGCAGAGT	TGGGAAATACCAACACAGTATATTTGAA	GENE	API2	hg19	chr11	124
IAD27506_Pool2_A	A	22	AMPL416817368	ACACTGCTCCCCCTTCCTA	CCTCAAACTTCCAATATGACTGTTTTCC	GENE	NOTCH2	hg19	chr1	85
IAD27506_Pool2_A	A	24	AMPL416845332	GCAAGAACGAGAAACTGAAGTGTG	CCACTTCCCTGCTGGGATTAT	GENE	NOTCH2	hg19	chr1	130
IAD27506_Pool1_A	A	18	AMPL416912132	AGCTCATCACACTGGTTGTTGAT	GAGCCAGTATTGTGCCGACA	GENE	NOTCH2	hg19	chr1	128
IAD27506_Pool2_A	C	2	AMPL416916070	GGATCCATGTGGACACCTCATC	ATGGAGTCCATTGTGAGAACAACAT	GENE	NOTCH2	hg19	chr1	112
IAD27506_Pool2_A	C	4	AMPL416928253	GACGCCATCCCGAGCTT	GCAGCTGCCACCCTCAG	GENE	NOTCH2	hg19	chr1	121
IAD27506_Pool1_A	A	20	AMPL416946170	TGGCAGGAGTAATAAGGAGGCT	GCAGCTGTGGACAAGTGAAATG	GENE	NOTCH2	hg19	chr1	128
IAD27506_Pool1_A	A	22	AMPL416963472	TCCCATTTCGAAGATTGGTAAAACCA	GAATGGAGGGACTTGTGCTGT	GENE	NOTCH2	hg19	chr1	119
IAD27506_Pool1_A	A	24	AMPL416985715	TCACCTCTCAGTGCACTCATTG	GGATAAGTGCCAGACAGACATGAAT	GENE	NOTCH2	hg19	chr1	110
IAD27506_Pool2_A	C	6	AMPL417003843	TGAAACCATCAGGCATGTTACTGG	AGTGACTACTTCTGCCTTTTAAAACCTT	GENE	NOTCH2	hg19	chr1	93
IAD27506_Pool2_A	C	8	AMPL417021879	GGGCCTTGCAGTAAAAGGAG	CATTGAATGGTTTCCGTTGGGTTTT	GENE	NOTCH2	hg19	chr1	126
IAD27506_Pool2_A	C	10	AMPL417024489	CTTACAGGGTTCACTCAGACACTC	TGATGCTACTCTTCAGAGGTCTAATTCT	GENE	NOTCH2	hg19	chr1	116
IAD27506_Pool1_A	C	2	AMPL417114765	AATTTTTCATTTTGGCTTTTCAGCCTAGT	CGTGTTGGCGCTTTTCATCAAAT	GENE	API2	hg19	chr11	118
IAD27506_Pool2_A	C	12	AMPL417152566	CTAGTCCCTTTTCTTCCCCATTCATT	GGTACAGTTCACATGACAAGTCGTAT	GENE	API2	hg19	chr11	73
IAD27506_Pool1_A	C	4	AMPL417233164	TTGCTCGTGCTGGTTTCTATTACA	GTAGCTTCCAAGTTGTTAACGGAATTT	GENE	API2	hg19	chr11	124
IAD27506_Pool2_A	C	14	AMPL417340715	GCTGCAGATTCGTTCAGAGTCT	AGCCACGGAAATATCCACTGTTT	GENE	API2	hg19	chr11	90
IAD27506_Pool1_A	C	6	AMPL417405409	ACACTCATTACTTCCGGGTACAGA	CCATGTCTGAAAAGTAAGTAATCTGGCA	GENE	API2	hg19	chr11	123
IAD27506_Pool1_A	C	8	AMPL417412626	CAGTCTGCCTCTGGTTACCAAT	GATGACTGCCCTAACCACAGG	GENE	NOTCH2	hg19	chr1	109
IAD27506_Pool2_A	C	16	AMPL417470921	CACAAACCCCTCCATTCTGACA	CAGGTCGTTTCTTCTGTATGAGATTTC	GENE	NOTCH2	hg19	chr1	82
IAD27506_Pool1_A	C	10	AMPL417503911	GAAGCTGTAAGGAGAAACGGGAAT	CAATAATGTGGAGGCAACTCTTTTGTT	GENE	NOTCH2	hg19	chr1	99
IAD27506_Pool2_A	C	18	AMPL417539093	CGGTTGGCCCCATTTTTCAAC	AGATTTCATTGTGCAAGTCATAGTGTCT	GENE	NOTCH2	hg19	chr1	108
IAD27506_Pool1_A	C	12	AMPL417546800	CATGCAGATAACTTGACTTTCCTTCTCT	GGAATTTAAAGTTGCGTGTGTCTGTTT	GENE	TNFAIP3	hg19	chr6	120
IAD27506_Pool1_A	C	14	AMPL417595392	GGATAAATGACCGGTATGCCCAA	GGCTTCAGTGGTATGGACTGT	GENE	NOTCH2	hg19	chr1	126
IAD27506_Pool2_A	C	20	AMPL417603986	CTGTTCAGCACGCTCAAGG	CACCATGGAGCTCTGTTAGTAGATAATT	GENE	TNFAIP3	hg19	chr6	108
IAD27506_Pool2_A	C	22	AMPL417653003	GGCAGTCATCAATGTCCTCCTC	GTCATTTATTGGCCCTGTGTTCCTA	GENE	NOTCH2	hg19	chr1	126
IAD27506_Pool1_A	C	16	AMPL417667467	AAGAAGTGAGTCAAGCAGTATGCAA	GGACAAAAATGAATGCCTTTCGAATCC	GENE	NOTCH2	hg19	chr1	120
IAD27506_Pool1_A	C	18	AMPL417694923	GGAAGGAAGTTTGTGAGCAGAGTT	CCAGGATTGGAATTACACAAGTCAAATG	GENE	API2	hg19	chr11	79
IAD27506_Pool2_A	C	24	AMPL417700835	ATCCGGAAGAATAGAATGGCACTTTT	CTTGTAAAGACGTCTGTGTCTTCTG	GENE	API2	hg19	chr11	85
IAD27506_Pool2_A	E	2	AMPL417712442	ACAAGTTCCTCCATTCTGGCAT	CACCAAGTCCTGTATTTCACTCTATGAC	GENE	NOTCH2	hg19	chr1	125
IAD27506_Pool1_A	C	20	AMPL417713150	GCCGGAATTATTAATGAACAAGAACATGA	TGCTCATATAACACAGCTTCAGCTT	GENE	API2	hg19	chr11	107
IAD27506_Pool1_A	C	22	AMPL417842887	ACTCACAGGGCCCAATTTGTT	GTATACAGCTCACCAATGACTACCTG	GENE	NOTCH2	hg19	chr1	78
IAD27506_Pool2_A	E	4	AMPL417880436	GTAAAGGCACTACGGCAAACAC	GTCAGTGCATGGATAGGATTGGA	GENE	NOTCH2	hg19	chr1	130
IAD27506_Pool1_A	C	24	AMPL417909756	GCAAGCAGCGACAACTGTAG	CTGGAAAGCAGGTTAAAAGGATTTTCAT	GENE	NOTCH2	hg19	chr1	113
IAD27506_Pool2_A	E	6	AMPL417936129	ACAAAATAATGCCTATACATTTTGTTGGTTTTA	TGGTCTTCTCCAGGTTCAAAATGG	GENE	API2	hg19	chr11	111
IAD27506_Pool1_A	E	2	AMPL417937111	CCATTTTGAACCTGGAGAAGACCA	GCTAGGATTTTTCTCTGAACTGTCTGTT	GENE	API2	hg19	chr11	77
IAD27506_Pool1_A	E	4	AMPL417940668	TGCTTCTACAGTAAAATGTGCTTCAGT	CAATATATTTGCACCTGCCCACAA	GENE	NOTCH2	hg19	chr1	109
IAD27506_Pool2_A	E	8	AMPL417959293	CCGTGGAAATGGGCTTTAGTAGAA	ACTTGATTCTTTTTCCTCAGTTGCTCT	GENE	API2	hg19	chr11	122
IAD27506_Pool2_A	E	10	AMPL417987157	GTGCAGTCAGCCCCTTTGTA	GACATTTTCTCTTAGTTGTCCTTTGCC	GENE	NOTCH2	hg19	chr1	124
IAD27506_Pool2_A	E	12	AMPL418002741	AGTTGTACAATCTCCTGGGAGGT	CTGGGCTATACTGGGAGCTACT	GENE	NOTCH2	hg19	chr1	116
IAD27506_Pool1_A	E	6	AMPL418098939	ACTCATCGAGTTGCTCCTCAC	TGTTCTTCTATGACATTTCTCCCTCACT	GENE	NOTCH2	hg19	chr1	110
IAD27506_Pool1_A	E	8	AMPL418469358	TGATCTGCCTGTTCTTTCCACTC	AGGGCCCATCCTCTGGTT	GENE	TNFAIP3	hg19	chr6	131
IAD27506_Pool2_A	E	14	AMPL418512300	TGCATGGAGTGTCAGCATCC	AGCCATACATCTGCTTGAACTGAAA	GENE	TNFAIP3	hg19	chr6	130
IAD27506_Pool1_A	E	10	AMPL418560447	CAACGGCTACTGCAACGAATG	CAGACACCCTTAAGCCCACTG	GENE	TNFAIP3	hg19	chr6	122
IAD27506_Pool2_A	E	16	AMPL419046952	TTCCCCCAATTGACACTCTTCC	GCCAGTGTGTTCAAGACTCAGA	GENE	NOTCH2	hg19	chr1	128
IAD27506_Pool1_A	E	12	AMPL419148012	TCCGTGTTCTTGAAGCAGTGG	CCTGACCTGCACTCTTCTGTTTTA	GENE	NOTCH2	hg19	chr1	93
IAD27506_Pool2_A	E	18	AMPL429573318	TGTCATAGTAATGCTTTTTCTTTTTCTCCCT	GGCAGTTTGCTTCTTCAGTGAAA	GENE	API2	hg19	chr11	100
IAD27506_Pool2_A	E	20	AMPL431762945	GCCTTGCAGATACCCAGTGAA	GAAGGTCATCCGGGAGAGAAATG	GENE	NOTCH2	hg19	chr1	83
IAD27506_Pool2_A	E	22	AMPL433647912	GAATATCAAGATGCCAAACAACCAGAT	AGCTTCATTCCAAGCATTTAGTTCTACA	GENE	NOTCH2	hg19	chr1	73
IAD27506_Pool1_A	E	14	AMPL440316538	ATTGTGTTCCATCCATGAGTCGT	AGTCCCTTTAAGGATTTTAGGTCTCCAT	GENE	API2	hg19	chr11	111
IAD27506_Pool2_A	E	24	AMPL440321855	GTTTTTGAACAGGTTTACAAAGGAGGAA	ACAAAACTACCTCCCGAGATTAGACT	GENE	API2	hg19	chr11	85
IAD27506_Pool1_A	E	16	AMPL440985905	TCTTTAACTGGCCCTCTAGTGTTCTA	TTAGACCAAAACTTATGAATACACATAATTTGC	GENE	API2	hg19	chr11	101
IAD27506_Pool2_A	G	2	AMPL441455048	AGAACAAAGCTTTTTGATATGTGCAACA	TCAACCATCATTCTCATCCTCATCATTC	GENE	API2	hg19	chr11	118
IAD27506_Pool1_A	E	18	AMPL441456977	AAATGGGCTGTTACCGCTGA	CAATATTCCTTTCCCTGGCCAAAAATT	GENE	API2	hg19	chr11	115
IAD27506_Pool2_A	G	4	AMPL441475906	AATGTGTAAAATTTTTGGCCAGGGAA	TCACAGACGTTGGGCTTTTCA	GENE	API2	hg19	chr11	109
IAD27506_Pool1_A	E	20	AMPL441491145	GAAACAAAGCATTGAAGTCTGCAGT	AGAGGTTCTGAGTCGATAATACTAGCAA	GENE	API2	hg19	chr11	104
IAD27506_Pool1_A	E	22	AMPL441578429	AGTTTTGTTATTGGTAGTTTGGGCAGA	GCTGTTGAAGCAACTCAATGTTAAGTTT	GENE	API2	hg19	chr11	82
IAD27506_Pool2_A	G	6	AMPL441587584	GCACCTGTTGTCTACCATAATTACAGA	TGTGTTTGTTCATTTGGTCTTTTGGAC	GENE	API2	hg19	chr11	80
IAD27506_Pool1_A	E	24	AMPL441594720	GTCCAAAAGACCAAATGAACAAACACA	GCTAACACATCTTAAAACCTGGTTTCAA	GENE	API2	hg19	chr11	120
IAD27506_Pool2_A	G	8	AMPL441595224	TTTTAAGATGTGTTAGCCAGTCCTGTT	ATGATATATCCCCAATTTTTCTCCAATTAGT	GENE	API2	hg19	chr11	81
IAD27506_Pool2_A	G	10	AMPL441602950	CGTGTAACTCTTTGGGTTATTACTGTCT	TTGTACTTCTAGGGCAGCATTTCAAT	GENE	TNFAIP3	hg19	chr6	94
IAD27506_Pool1_A	G	2	AMPL441605219	AAATGCTGCCCTAGAAGTACAATAGG	TCCCTTTAAAAAGGCAGCTGGTT	GENE	TNFAIP3	hg19	chr6	76
IAD27506_Pool2_A	G	12	AMPL441606978	TGTATACACTGCTTGCATAAACTCAA	CATTTTCCCCAGAGCTGAAGAAATATCT	GENE	TNFAIP3	hg19	chr6	87
IAD27506_Pool1_A	G	4	AMPL441617534	GGAGCTCTAGTCCTTTTTGTGTAATTCA	CTGACTCAAAGCAAGGATGTTCTCT	GENE	TNFAIP3	hg19	chr6	85
IAD27506_Pool2_A	G	14	AMPL441618844	GAAAATGCCACAGTGTTCTCCTG	AGAAGCACGAAACATCGATGAATATGTA	GENE	TNFAIP3	hg19	chr6	123
IAD27506_Pool1_A	G	6	AMPL441690107	CCTGCCTTGACCAGGACTT	GCCCTTGACTGCGGTGAG	GENE	TNFAIP3	hg19	chr6	118
IAD27506_Pool1_A	G	8	AMPL441822901	CTTATATCCCAGTTCCCAATTCTTGCT	AGCATCTGTCAAATAGGAAACATCACAA	GENE	NOTCH2	hg19	chr1	98
IAD27506_Pool2_A	G	16	AMPL441838225	TGCACAGAAGAGTGCTCAGTT	CCTCATGATGTCATAATTTGCTGAGAGA	GENE	NOTCH2	hg19	chr1	125
IAD27506_Pool1_A	G	10	AMPL441841621	CCTTCCCCACCTCACATAAGAAAATG	ATCCTCCCCTGCTATTTTTGGTTTATT	GENE	NOTCH2	hg19	chr1	103
IAD27506_Pool1_A	G	12	AMPL441841663	CATTGTGCTTAAGGAAAAGGGAGGATATA	TGCCCTTGGACCCATTTATTATTCAC	GENE	NOTCH2	hg19	chr1	120
IAD27506_Pool2_A	G	18	AMPL441844438	AGAAGAGGAGTCAAAGAAAGAAAGCATT	ATTTGGGTTCTGAATTGGAGACTCA	GENE	NOTCH2	hg19	chr1	74
IAD27506_Pool1_A	G	14	AMPL441846640	GGGAGGATCTATACATGGCATAAAAGAT	GACAACACTGCCTTTCAAACTTTTTAC	GENE	NOTCH2	hg19	chr1	118
IAD27506_Pool2_A	G	20	AMPL441850782	TGCAGATAGGTTCTCCCCATCT	CCCTGAGATAAGCAGATTAAGTTTGTTC	GENE	NOTCH2	hg19	chr1	115
IAD27506_Pool2_A	G	22	AMPL441851821	GCCATGGATGCAGTATTGGAAAATAA	CGTAGTAAGGAAAATGCACACTTTGT	GENE	NOTCH2	hg19	chr1	106
IAD27506_Pool2_A	G	24	AMPL441854179	GGACCACACGGTGTGAAAGAA	ACAGAAGACACTGTCTCAAATGTTGT	GENE	NOTCH2	hg19	chr1	122
IAD27506_Pool2_A	I	2	AMPL441858135	ACAGCACTGGACGGAAGTTG	CCTCACCTGAATCCACTCTCTGTAT	GENE	NOTCH2	hg19	chr1	125
IAD27506_Pool1_A	G	16	AMPL441859390	CTAGGCTTTGTGGGATTCAGAAAGA	CCAAGCTCAGTGGTGTTGTATTTT	GENE	NOTCH2	hg19	chr1	79
IAD27506_Pool1_A	G	18	AMPL441861727	GTTTAGTCAGGAATATGCGGTCATTTT	GAGGACACATTTATGTACCCAGAGG	GENE	NOTCH2	hg19	chr1	95
IAD27506_Pool2_A	I	4	AMPL441866126	CACAAGGAAGTAACCATAGTACCACTT	GTGTAATGTTTTGTTGAGAGGTGGTTT	GENE	NOTCH2	hg19	chr1	84
IAD27506_Pool2_A	I	6	AMPL441871216	CCTCCTCATCACTGAAACCTGTTG	TCAGCTACTGATCCAGCCACT	GENE	NOTCH2	hg19	chr1	129
IAD27506_Pool2_A	I	8	AMPL441871442	CACACCCTTCTTCCTGGTAAAGTT	GACATACTGTATTGTGTTCTCCTGCATA	GENE	NOTCH2	hg19	chr1	119
IAD27506_Pool1_A	G	20	AMPL441877467	GTATTGGTTAGGGCCAAAATCCCT	GCAATTGGCTGTGATGCTCAAAT	GENE	NOTCH2	hg19	chr1	87
IAD27506_Pool1_A	G	22	AMPL441879182	CCACATGGAGAGAATAAAGCAGAGAAT	CGGTGGCCCCATATGGAAAC	GENE	NOTCH2	hg19	chr1	114
IAD27506_Pool1_A	G	24	AMPL441880334	GTCAAAGAAATTGCCAAGAGCATGA	CATGACATTCCCTTTGGCAACT	GENE	NOTCH2	hg19	chr1	121
IAD27506_Pool2_A	I	10	AMPL441886243	GGCAAATTCAATAAGAGGATGCAATGG	TTTGCTTCCTCTGTTTTGTTTTAAGCAT	GENE	NOTCH2	hg19	chr1	98
IAD27506_Pool2_A	I	12	AMPL441891726	ACTATTATGCCAACAGACACGCA	ACTCTTTTGGTTTGAATGACAGTTCTCA	GENE	NOTCH2	hg19	chr1	78
IAD27506_Pool1_A	I	2	AMPL441902797	GAAGAGAGTAAACATGGACCCAAGG	TGCAAGAGAAGCAATTCGTCAGT	GENE	NOTCH2	hg19	chr1	78
IAD27506_Pool2_A	I	14	AMPL441909183	GGAAAATGTTCTGTTGAGTTTCTACGTT	GGAATTGGAAAGTTGGACTTGTTTTCT	GENE	NOTCH2	hg19	chr1	118
IAD27506_Pool1_A	I	4	AMPL441910458	CCCCTTCTCTCTCCAGGAATGATA	CCTTGGAGTCTCACAAGGTTTACTT	GENE	NOTCH2	hg19	chr1	80
IAD27506_Pool1_A	I	6	AMPL441913455	GTTCAGTCCTAAATGGCAAGGGT	GCATTCCATTGACTGCCTGTATG	GENE	NOTCH2	hg19	chr1	125
IAD27506_Pool1_A	I	8	AMPL441920086	GCATACTTGCAGCCATAGAAGGAA	AGTTAATAATTGGTCCATGGCTACACTG	GENE	NOTCH2	hg19	chr1	116
IAD27506_Pool2_A	I	16	AMPL441937668	GGTTTGTGCTGAGAACCATACCA	TTGGTTTTGCACCTCTCCGT	GENE	NOTCH2	hg19	chr1	132
IAD27506_Pool1_A	I	10	AMPL441954038	CCTTCTTATAGGGCTGTTTTGGATCAT	CTTAAAGGCCTGCTCACCAATCT	GENE	NOTCH2	hg19	chr1	109
IAD27506_Pool1_A	I	12	AMPL441961554	TATTTTCTTTACATTTTAGGTGTGAGTACTTGA	GCAATTTCTCTGATGGCAACCAATATTT	GENE	API2	hg19	chr11	85
IAD27506_Pool2_A	I	18	AMPL441980056	CTCAGATCTGGGACAAATGTGTTC	GTTACTATGACCCTCCCCACTTTTT	GENE	NOTCH2	hg19	chr1	123
IAD27506_Pool1_A	I	14	AMPL441995217	CTATAACATGCTGGTAGGGCTACAAT	GCTTCTGCCATATCCATGAGAAGA	GENE	NOTCH2	hg19	chr1	124
IAD27506_Pool1_A	I	16	AMPL442033612	CCAACATTCCAAACCTTTTTCTGGTT	CTTGTCTGTGTGCAGGTCTTCATATA	GENE	NOTCH2	hg19	chr1	112
IAD27506_Pool2_A	I	20	AMPL442113138	GTCTGTTGGGTCATTTTCATTGCA	CCATTGTACTTACTTGATGACTCTGCAT	GENE	API2	hg19	chr11	101
IAD27506_Pool2_A	I	22	AMPL442130224	GGGATTTGGGTGACGCATT	ACACCAGCCTTCCTTGCC	GENE	API2	hg19	chr11	120
IAD27506_Pool2_A	I	24	AMPL442436969	TTCATTTCATTCATTCCCCCACCTT	CTGGTCAGTAAGATTTCTTGTTGCTTC	GENE	NOTCH2	hg19	chr1	87
IAD27506_Pool1_A	I	18	AMPL442439441	AGAGGCCATTAGTTGCTTTTCTGT	CTGATGTTGTGGTTTATGTTGTCAGTTT	GENE	NOTCH2	hg19	chr1	111
IAD27506_Pool1_A	I	20	AMPL442718304	TTTTCACTGAAGAAGCAAACTGCC	ACACTTCTTTGTCCATACACACTTTACA	GENE	API2	hg19	chr11	76
IAD27506_Pool1_A	I	22	AMPL442719544	TGAACGAAAAAGAGGTAGCACTACA	CTGGCTTCATGTTCCCGGTA	GENE	API2	hg19	chr11	109
IAD27506_Pool2_A	K	2	AMPL442720216	CATAAGATGCTTCTTCATTGACACTTGT	TGGCATGAGACTTCTTGAATGAATCAA	GENE	API2	hg19	chr11	95
IAD27506_Pool1_A	I	24	AMPL442722388	GAGACAAGAATCAAACAGTCCCTTTAGT	GCATTGCTAACCAGTGTACTTTCTAAGT	GENE	API2	hg19	chr11	110
IAD27506_Pool2_A	K	4	AMPL442724325	GAGAATGATAGGCTTTTGTTCTTATGAACG	TTCCCGGTATTAGTACAATGCCAAA	GENE	API2	hg19	chr11	112
IAD27506_Pool2_A	K	6	AMPL442724960	CACCTATTGGAAGAAGGTCTGAGTTT	GGGACATTTTGTTGCACTGACAATAT	GENE	API2	hg19	chr11	97
IAD27506_Pool1_A	K	2	AMPL442730642	GGACCAACAGGTTGTTCTGGTAAATAAA	TTCTGCTCTTGAAGACCTAATACCTCTA	GENE	API2	hg19	chr11	96
IAD27506_Pool2_A	K	8	AMPL442735265	TGATCAGTGTCCTATACATCGAAGGT	GGGAGTGACTAAACTATCCAATGTCATT	GENE	API2	hg19	chr11	112
IAD27506_Pool1_A	K	4	AMPL442737879	TGTTGAATGACATTTTAGGGACATGGT	GAGAGGCTTTAAGAAGGTATGGAAAGA	GENE	API2	hg19	chr11	108
IAD27506_Pool2_A	K	10	AMPL442739422	GAGTCATAACTCTGTCCTTTGCTTCTTA	ACAGAGCCATCTGCCCCTAT	GENE	API2	hg19	chr11	102
IAD27506_Pool1_A	K	6	AMPL442741322	GCCTTCACTTTGGGTTTTCTGAG	CTTAGCAGAGGCAAAATCAATTGCAT	GENE	API2	hg19	chr11	103
IAD27506_Pool2_A	K	12	AMPL442746362	GATGCTGGGAGACTTATTTCCTTGAA	CCTGAGTTACAAATCACCTAAGCACAAT	GENE	API2	hg19	chr11	91
IAD27506_Pool1_A	K	8	AMPL442747471	ATGGGTGCTAGGCTGAATTATTTGTA	TGAACAAAAGTTTTACAGTGAGATGACAAAG	GENE	API2	hg19	chr11	115
IAD27506_Pool1_A	K	10	AMPL443123566	GTGTTCCCAGGTGGCCTTAG	CACACCTTCCAAGTCCAAAGAAGT	GENE	TNFAIP3	hg19	chr6	81
IAD27506_Pool2_A	K	14	AMPL443126021	AGCCACCTATTCTTTGTTGGATTTCT	AGCCTTTCTTTTTCTTTCAGCATTCATC	GENE	TNFAIP3	hg19	chr6	87
IAD27506_Pool1_A	K	12	AMPL443138607	GTATTATTTTCCTCCTTTGAGTTAGGTCTTGT	AGCTCTGCTGTCAAGTGTTTCA	GENE	API2	hg19	chr11	73
IAD27506_Pool2_A	K	16	AMPL443138778	TTTCCTCCTTTGAGTTAGGTCTTGTG	TGTAATGTGTGACTCATGAAGCTTCTT	GENE	API2	hg19	chr11	106
IAD27506_Pool1_A	K	14	AMPL443150171	GGTAGTTTTGTGCATGGGTAAACAA	CTTTAACAATATGCCCCAGCTAGAATC	GENE	API2	hg19	chr11	123
IAD27506_Pool2_A	K	18	AMPL443150224	CCACAGTGACTTGCTTATTGGTCA	ATGGATAGCATACCTTGAACCAGAATTT	GENE	API2	hg19	chr11	123
IAD27506_Pool2_A	K	20	AMPL443151199	AAGGTTCCTCCTCTCCTACCAA	TGGAATGGCTCTGGCTTCTC	GENE	TNFAIP3	hg19	chr6	131
IAD27506_Pool2_A	K	22	AMPL443151494	TTTTCAGAGTTGGCCAGGCA	AATGTGTCAAAACTTTCATCTGCATGTT	GENE	API2	hg19	chr11	126
IAD27506_Pool1_A	K	16	AMPL443155822	AGGTCTCTGCTGTTGAAATGGTAAATT	CAGATGCCATCTGTAGGCTAAGAT	GENE	API2	hg19	chr11	94
IAD27506_Pool2_A	K	24	AMPL443157893	GGCATCTGGTAACTTTTGACTGTTTTAA	TTTTTGTCCCCCTCAAAGAACTAACA	GENE	API2	hg19	chr11	107
IAD27506_Pool1_A	K	18	AMPL443163313	AAAGAAGGAATTGCATCCAAGGTATACA	GCTCCTTCCCTATCTCATCTCCA	GENE	TNFAIP3	hg19	chr6	103
IAD27506_Pool1_A	K	20	AMPL443163574	CTGTGGAGATGCCTGCCATTAA	AAGGAAGAAATACACAATTGCACCTTTG	GENE	API2	hg19	chr11	107
IAD27506_Pool1_A	K	22	AMPL443176014	ACACAAGTCGCGTGGGTT	CTACAAACACTCTCTGAATACGTCCAT	GENE	TNFAIP3	hg19	chr6	112
IAD27506_Pool2_A	M	2	AMPL443182987	CCTCTGAGTGTCCTACCTCCT	CCCAGGACACAGTGTTAACAGAAAA	GENE	TNFAIP3	hg19	chr6	79
IAD27506_Pool2_A	M	4	AMPL443195106	GCTCAAGGAAGCTCAGGGAAA	CAGCTTGTTTTTCTGTCAATGTGAACA	GENE	TNFAIP3	hg19	chr6	127
IAD27506_Pool1_A	K	24	AMPL443204215	GATGTGGCCTTTTGTGATGGTTTTA	AGAAACTGTAAGCCAGCAACAGAAA	GENE	TNFAIP3	hg19	chr6	107
IAD27506_Pool1_A	M	2	AMPL443216317	GAGGCTGCTGAGACTGAACA	CTCCTCAGTTCAAGCTAACTTCTTTAGA	GENE	TNFAIP3	hg19	chr6	110
IAD27506_Pool2_A	M	6	AMPL443220244	CCAGTAACCATGAGTATGAGGAAATCTC	GCCATAAGTACAGACCCCCAA	GENE	TNFAIP3	hg19	chr6	117
IAD27506_Pool2_A	M	8	AMPL443224413	TGCTATCCTCTGAACCCCTCA	CTTGCCAGTTACAAGCTTTGCTTT	GENE	TNFAIP3	hg19	chr6	116
IAD27506_Pool1_A	M	4	AMPL443233536	CCCAGAGATAAAGGCTGCCATT	AGATTCGTCTGGGAAAAACTTAGGG	GENE	TNFAIP3	hg19	chr6	94
IAD27506_Pool1_A	M	6	AMPL443285742	TCCCCTCCTCCTGCTTCA	GAGGCTGCTTCGTTGCAC	GENE	NOTCH2	hg19	chr1	129
IAD27506_Pool2_A	M	10	AMPL443287433	TTCTCGGGTGTGCAACGAA	CTTCTTCCTGCGGGAAACC	GENE	NOTCH2	hg19	chr1	98
IAD27506_Pool1_A	M	8	AMPL450286557	CAGGCCACTGATTAAGAGGAAGT	GCGAGTCTCACGCTGTCTTTTA	GENE	API2	hg19	chr11	125
IAD27506_Pool2_A	M	12	AMPL456879893	ATTATACAAAGGTGCAATTGTGTATTTCTTC	TGCATGGCTTTGCTTTTATCAGTTTTAA	GENE	API2	hg19	chr11	104
IAD27506_Pool2_A	M	14	AMPL460902399	CCCGCCTCCGCACTTTT	GGACCTCCTGCAGCCAT	GENE	MYD88	hg19	chr3	141
IAD27506_Pool1_A	M	10	AMPL460905076	CGCTGAGGCTCCAGGAC	TGTCCGCACGTTCAAGAACA	GENE	MYD88	hg19	chr3	111
IAD27506_Pool2_A	M	16	AMPL460916329	GCTGCTCTCAACATGCGAGT	TCCGCTTGTGTCTCCAGTTG	GENE	MYD88	hg19	chr3	100
IAD27506_Pool1_A	M	12	AMPL460924557	GGAGATGGACTTTGAGTACTTGGAGAT	CCCAGCTTGGTAAGCAGCTC	GENE	MYD88	hg19	chr3	88
IAD27506_Pool2_A	M	18	AMPL460926589	CTCTGTAGGCCGACTGCT	TCCATGGGAGACAGGATGCT	GENE	MYD88	hg19	chr3	122
IAD27506_Pool1_A	M	14	AMPL460976513	CATGGAGCTCTGACCACCAC	GCGGTCAGACACACACAACTT	GENE	MYD88	hg19	chr3	123
IAD27506_Pool2_A	M	20	AMPL461022379	CAACTGGAACAGACAAACTATCGACT	GCAGGGCTTCATGCATCCA	GENE	MYD88	hg19	chr3	107
IAD27506_Pool1_A	M	16	AMPL461109436	GAAGCCCTCTAGAACAACCCA	CTCCTGCTGCTGCTTCAAGATA	GENE	MYD88	hg19	chr3	112
IAD27506_Pool2_A	M	22	AMPL461153056	CACAGAGGAGGATTGCCAAAAGTA	CATGGGAACAGTATTGGACCCTT	GENE	MYD88	hg19	chr3	118
IAD27506_Pool2_A	M	24	AMPL461322183	GGGTTGAAGACTGGGCTTGT	CAGACAGTGATGAACCTCAGGA	GENE	MYD88	hg19	chr3	114
IAD27506_Pool1_A	M	18	AMPL461357425	AATGAAGAAAGAGTTCCCCAGCA	GAAGTACATGGACAGGCAGACA	GENE	MYD88	hg19	chr3	125
IAD27506_Pool2_A	O	2	AMPL461416331	GCCCTGGGTGTGTGTGTATC	GCTGCAGACGTGTCTGTGAA	GENE	MYD88	hg19	chr3	94
IAD27506_Pool1_A	M	20	AMPL461710184	GGGATATGCTGAACTAAGTTGCCA	CTTGCCAGAGCAGGGTTGA	GENE	MYD88	hg19	chr3	129
IAD27506_Pool1_A	M	22	AMPL470594554	TGTTTGAATCCCTGTAGGAAATGGT	CAGAGGCACTGAAGCATCAGTA	GENE	MYD88	hg19	chr3	128
IAD27506_Pool2_A	O	4	AMPL470628958	AGCTTCTTCCACAGTGATGCC	GCAGATGAGAGGTGGACCCATTA	GENE	MYD88	hg19	chr3	115
IAD27506_Pool1_A	M	24	AMPL470651634	GACCCCACCTTGAGCCTTATTT	AGAGCATGACCACAGGCATC	GENE	MYD88	hg19	chr3	125
IAD27506_Pool2_A	O	6	AMPL470707836	CTGCTTTTCATTTCCACCTGTCA	CATTACAGTGACTCATCCCCAGAAC	GENE	MYD88	hg19	chr3	77
IAD27506_Pool1_A	O	2	AMPL472162062	CGTGGACCTCTCCAGATCTCA	CGCCCTGCCCTACAATCT	GENE	MYD88	hg19	chr3	100
IAD27506_Pool1_A	O	4	AMPL472379726	CTGCAGACACAGCTGTTCTCT	TGGAGCAAAGATATGCATTTTCTATTGGA	GENE	MYD88	hg19	chr3	110
IAD27506_Pool1_A	O	6	AMPL472386499	GCCTCTGGCATATTCATCAAGTATGA	GGGCAGGAGGCTTTTATATGG	GENE	MYD88	hg19	chr3	126
IAD27506_Pool2_A	O	8	AMPL472457293	TTTACAAACAGCGACCATATAAAAGCC	TCCTGGGAGCTGTACCTAGAAAA	GENE	MYD88	hg19	chr3	110
IAD27506_Pool2_A	O	10	AMPL472468967	GGACAGACCCTAGGACCCTAAA	GGCAGCTAAATGCCTCAACAAG	GENE	MYD88	hg19	chr3	102
IAD27506_Pool1_A	O	8	AMPL472510633	GATGCCCCTCTCTGCATGAT	ATGGCAAATATCGGCTTTTCTCAGATA	GENE	MYD88	hg19	chr3	114
IAD27506_Pool1_A	O	10	AMPL472612157	ACACACGTTTTTCTAGGTACAGCTC	GGTCCTTTCCAGAGTTTGGTTTCA	GENE	MYD88	hg19	chr3	106
IAD27506_Pool2_A	O	12	AMPL472620114	GCATCTTCTACATGTTTTGTACGCATTA	CTTCCACTCAACACACACACAAG	GENE	MYD88	hg19	chr3	111
IAD27506_Pool1_A	O	12	AMPL472699732	CTCTCAATTCCTGGAGATGCCAA	TGGCTCTGCTGGTCCTTCTTA	GENE	MYD88	hg19	chr3	127
IAD27506_Pool2_A	O	14	AMPL472803610	TCCTTTTCTCTTGTGTCCCTACTCAT	GTATAAATTGCTCTGGGAAGGAGAGAG	GENE	MYD88	hg19	chr3	122
IAD27506_Pool2_A	O	16	AMPL472866283	ACTATAGAACAGGACCAGCTGAGAC	AGGAGACCCAGAGCTATGCTT	GENE	MYD88	hg19	chr3	128
IAD27506_Pool2_A	O	18	AMPL550333373	GGATGTGGGTCTCCTGTGACT	GCTTCCCCAGAGGAGACTCT	GENE	NEMO	hg19	chrX	124
IAD27506_Pool1_A	O	14	AMPL550350635	GCAGCAGATCAGGACGTACT	GATCCCCTGACTCTTTCCTCAC	GENE	NEMO	hg19	chrX	107
IAD27506_Pool1_A	O	16	AMPL550589899	GCACAGCAGATACTGCCAATTT	AATCCCTTGGAGTTGATGTCAGTC	GENE	FAS	hg19	chr10	126
IAD27506_Pool2_A	O	20	AMPL550635000	GTCCAAAAGTGTTAATGCCCAAGT	TTCACTGTAATCTCTGGATGTTTTGTGT	GENE	FAS	hg19	chr10	123
IAD27506_Pool1_A	O	18	AMPL550770636	TGGAGACCCTGCATATGCCT	CACGCTGAAGGATGGTATCATCAT	GENE	CD79B	hg19	chr17	118
IAD27506_Pool2_A	O	22	AMPL550785319	GATGATCAGCAGCGTCTGGAT	GGCCTAAAAGGTGGACTGTGG	GENE	CD79B	hg19	chr17	92
IAD27506_Pool1_A	O	20	AMPL550856196	CACATGCATTCTACAAGGCTGAGA	TTGGAGATTCATGAGAACCTTGGTT	GENE	FAS	hg19	chr10	79
IAD27506_Pool1_A	O	22	AMPL550911413	GGCAGGCGAGGCTACTG	AGTAGCTCCGGGAACATAGAGG	GENE	CD79B	hg19	chr17	125
IAD27506_Pool1_A	O	24	AMPL550931599	GGTTCGCTGAATGCCTCACA	GATACAAATCCCATAGCAGCAGGAA	GENE	TRAF3	hg19	chr14	122
IAD27506_Pool2_A	O	24	AMPL550974026	GAAATGTGTCACCATCCCCAGT	GGTGACGTTGGCGTTGTTG	GENE	CD79A	hg19	chr19	127
IAD27506_Pool1_A	B	1	AMPL550979537	CAATGCCCGCACAATAGCAG	ATGGCTCTTGTTCACATTCTGGAT	GENE	CD79A	hg19	chr19	100
IAD27506_Pool2_A	B	1	AMPL550981705	GACCCCAATGGTACGCTGAT	GCGGGACAGTGGGAGTAG	GENE	CD79A	hg19	chr19	126
IAD27506_Pool1_A	B	3	AMPL551076010	GCACTTTGCACACATATTTTCTCA	TCCATCCTGAAGGCTACCAACT	GENE	NFKBIA	hg19	chr14	124
IAD27506_Pool2_A	B	3	AMPL551082367	GGGAGGCAGACATACCATTGT	CTCCGAGACTTTCGAGGAAATACC	GENE	NFKBIA	hg19	chr14	103
IAD27506_Pool1_A	B	5	AMPL551090016	GCTCACAGGCAAGGTGTAGG	TCTCTGGTCTCTCTTGCATTCGTA	GENE	NFKBIA	hg19	chr14	105
IAD27506_Pool2_A	B	5	AMPL551110171	CTGTCAATAAGCTAACAGAAGGCCTAT	TGTGCAAACTTTGTATGCTCTTGTTTT	GENE	TRAF3	hg19	chr14	113
IAD27506_Pool1_A	B	7	AMPL551111739	TCCTTGTTGCAGAATGAAAGTGTAGAAA	GATCTGGCCGTAGTCCTAAGATTC	GENE	TRAF3	hg19	chr14	114
IAD27506_Pool1_A	B	9	AMPL551134300	CCAACCCCATGGAAAGATGTGA	CCACCCCAAGTTAGATCTGGA	GENE	FAS	hg19	chr10	97
IAD27506_Pool2_A	B	7	AMPL551138461	GTCCAATGTTCCAACCTACAGGA	CTTCCCAAGTTATTTCAATCTGCAGTTT	GENE	FAS	hg19	chr10	80
IAD27506_Pool1_A	B	11	AMPL551310208	CTGATGTTCGCTGCCTCATT	GGTGTCACGGCTTCTCCAG	GENE	CD79A	hg19	chr19	109
IAD27506_Pool2_A	B	9	AMPL551314740	GCAGCCTCAACATAGGAGATGTC	GGCTGAAAGGAGAATGTCCCA	GENE	CD79A	hg19	chr19	86
IAD27506_Pool2_A	B	11	AMPL551499746	AACGTTTGTGCCACAACTCAC	AGAATGTCAGTGACTGGGAAGGA	GENE	TRAF3	hg19	chr14	111
IAD27506_Pool2_A	B	13	AMPL551501232	GCCAGGCTTTTGAATTTCTCCTGTA	GTGATTGGTTTTTCTTCACATCTTTCCA	GENE	FAS	hg19	chr10	119
IAD27506_Pool1_A	B	13	AMPL551557182	CCCGTGTCCTGTTCAAACACT	TCATCACACAATCTACATCTTCTGCATT	GENE	FAS	hg19	chr10	124
IAD27506_Pool2_A	B	15	AMPL551567914	CAGACAAAGCCCATTTTTCTTCCA	ACCACAGTAGGCCCCAATTTC	GENE	FAS	hg19	chr10	108
IAD27506_Pool2_A	B	17	AMPL551731784	ACTGACCCCGAGGACTCA	GGGACACTAACACTCTGATCTCCA	GENE	CD79B	hg19	chr17	87
IAD27506_Pool1_A	B	15	AMPL551853560	GGGATCTGGTACCCTGGGA	CTGCCCTTTGGCCACATAC	GENE	CD79A	hg19	chr19	116
IAD27506_Pool2_A	B	19	AMPL551890953	TTGCTTTCTAGGAAACAGTGGCA	GCTGAGCAGGTAGAATTGTATGAGAAAT	GENE	FAS	hg19	chr10	123
IAD27506_Pool1_A	B	17	AMPL551928047	ATGAGAGGATATGATGGCACTCTACT	GTAACCTCCTTGTTCAGGGACAA	GENE	TRAF3	hg19	chr14	126
IAD27506_Pool2_A	B	21	AMPL551936861	TGCTGGGACGCCAGTTT	ACACTCGGTCTGCTTCGG	GENE	TRAF3	hg19	chr14	92
IAD27506_Pool1_A	B	19	AMPL551938851	AGGACAAGTACAAGTGTGAGAAGTG	AAACGAATGAAGGAGAGGGTGAG	GENE	TRAF3	hg19	chr14	127
IAD27506_Pool2_A	B	23	AMPL552005666	GAGCCTGACTCAGTGCGT	GAGGGTTGAAACAGGTGGTTATACTTT	GENE	NFKBIA	hg19	chr14	128
IAD27506_Pool2_A	D	1	AMPL552007964	GGTGTCAATGAAGCCAAAATAGATGAGAT	CAATGTGTCATACGCTTCTTTCTTTCC	GENE	FAS	hg19	chr10	70
IAD27506_Pool1_A	B	21	AMPL552009644	GCTTCGTAATTGGCATCAACTTCAT	GACCAAGCTTTGGATTTCATTTCTGAA	GENE	FAS	hg19	chr10	123
IAD27506_Pool2_A	D	3	AMPL552013515	CTCAAGGACATTACTAGTGACTCAGAAA	CAAGCAGTATTTACAGCCAGCTATTAAG	GENE	FAS	hg19	chr10	93
IAD27506_Pool1_A	B	23	AMPL552015851	GCTTGGTCTAGAGTGAAAAACAACAAA	AATATGTTGGCTCTTCAGCGCTA	GENE	FAS	hg19	chr10	97
IAD27506_Pool2_A	D	5	AMPL552169066	CCCGCTCAGTACGGAGTTG	GCCTATCCCCGGGACTAAGA	GENE	FAS	hg19	chr10	103
IAD27506_Pool1_A	D	1	AMPL552224001	TCCCAATTAAGAACATTGAATGGTCTGT	GCATGTGGCTTCCCGGTATT	GENE	TRAF3	hg19	chr14	116
IAD27506_Pool2_A	D	7	AMPL552230909	CACGTGGAGAAGGCGTGTA	GGAAGGCCTGTGGAATGTATCATATAG	GENE	TRAF3	hg19	chr14	98
IAD27506_Pool1_A	D	3	AMPL552598610	GAAGACAGGTTGTGTGTTTAAAGTTGAT	CCCTGAGGACTCCACAGACTC	GENE	TRAF3	hg19	chr14	125
IAD27506_Pool1_A	D	5	AMPL552703298	GCCCACCATTTTCATAGTCTGCTT	GGTGCAAGGGTCACAGTGT	GENE	FAS	hg19	chr10	132
IAD27506_Pool2_A	D	9	AMPL552816464	CCTGAGTCCTCTCAAGAAAGGGA	TGTGAAAAGTATTACCCAGCTGAAAACA	GENE	TRAF3	hg19	chr14	123
IAD27506_Pool1_A	D	7	AMPL552843502	GTGAAGGGAATGGCACCTCAT	GCCAGCTGACACTAGAAAACC	GENE	NFKBIA	hg19	chr14	110
IAD27506_Pool2_A	D	11	AMPL552858831	CACTCTCTGGCAGCATCTGAA	CTGATGTCAACAGAGTTACCTACCAG	GENE	NFKBIA	hg19	chr14	82
IAD27506_Pool1_A	D	9	AMPL552869668	TGAGCTGGTAGGGAGAATAGCC	GCAGCCATAAGCATCTCAAATTCCT	GENE	NFKBIA	hg19	chr14	122
IAD27506_Pool1_A	D	11	AMPL552968668	CTTCAAGAAGCCCACTGGAGA	CACCTCCCCAGCTACTTATCAG	GENE	TRAF3	hg19	chr14	123
IAD27506_Pool1_A	D	13	AMPL552976778	TCATTCACCAAACCCTCCTCAC	GCTTGTAGTCGCGAATCTTCCA	GENE	TRAF3	hg19	chr14	131
IAD27506_Pool2_A	D	13	AMPL552978074	GATACTTCGGATCTGCCCGAT	TCCGTCTCACAAGGTCCTTTTC	GENE	TRAF3	hg19	chr14	92
IAD27506_Pool2_A	D	15	AMPL552986479	CCAGCTACAATGGAGTGCTCATC	TGGCACACATCTTATAGCCAAAGT	GENE	TRAF3	hg19	chr14	88
IAD27506_Pool1_A	D	15	AMPL552997765	GCCAGCCTTTCTACACTGGTT	CTTTCTGCTTAAACGGCCAAGG	GENE	TRAF3	hg19	chr14	113
IAD27506_Pool2_A	D	17	AMPL553005918	GTCCCAGGGTCAGAGAGAAC	GTTTTTCCCTCTCTTCCCCACA	GENE	NFKBIA	hg19	chr14	132
IAD27506_Pool2_A	D	19	AMPL553006783	GTGGAGAATATGATGCCCTGCTT	GCAGCCAGAGGCGATATTCATC	GENE	TRAF3	hg19	chr14	122
IAD27506_Pool1_A	D	17	AMPL553074425	GCTCTGAGCCATACTACCTCCTT	GGCTGACTCAGAGGTCCGA	GENE	CD79A	hg19	chr19	133
IAD27506_Pool1_A	D	19	AMPL553197357	GCCATGACCATCACCACAAGA	GTCAGCAGAAGTGCAACAACAC	GENE	CD79B	hg19	chr17	105
IAD27506_Pool2_A	D	21	AMPL553200924	GCCCTGGTAGACCTCCGA	CAGCAGCTGAAGCTGGAAAAG	GENE	CD79B	hg19	chr17	108
IAD27506_Pool1_A	D	21	AMPL553213810	GATTCGTTCTGGGACTCTTCCAT	GCTTCACGGTGAAAATGCACTG	GENE	CD79B	hg19	chr17	91
IAD27506_Pool2_A	D	23	AMPL553219953	CGGAGGCGCTGTTCATGTAG	GGAAGATGCCAAGCGGAATG	GENE	CD79B	hg19	chr17	101
IAD27506_Pool2_A	F	1	AMPL553349402	CCTCGTCGTGGGTTCTGTA	GGTGCAGTTACACGTTTTCCTC	GENE	CD79B	hg19	chr17	121
IAD27506_Pool1_A	D	23	AMPL553427188	TTTAAGTGGTTTTGCCTTGTCCAAAG	CGACAATAGATCTGAAGAGCCAGAATTT	GENE	TRAF3	hg19	chr14	88
IAD27506_Pool2_A	F	3	AMPL553440787	GTGTTTAAGGATAATTGCTGCAAGAGAG	CCAGTGTCCCTTTGCTACTCA	GENE	TRAF3	hg19	chr14	78
IAD27506_Pool1_A	F	1	AMPL553537818	ACAGGCCCATCATTGGGATG	CCACCTGATGGGACCTCGAT	GENE	NEMO	hg19	chrX	131
IAD27506_Pool2_A	F	5	AMPL553547599	CCTGTGAAGCTCTCCAGCAT	AGTTACCAAGTGGGCCACTTC	GENE	NEMO	hg19	chrX	133
IAD27506_Pool2_A	F	7	AMPL553578902	GCCTCTGACTGTTCTGCTCCTA	TCCTTGTCAAGCTCCTTCAGTTTC	GENE	TRAF3	hg19	chr14	106
IAD27506_Pool2_A	F	9	AMPL553613204	CCTCCCCCTGCTCACTGA	CCCTAACACAACTGCCCCTA	GENE	CD79A	hg19	chr19	118
IAD27506_Pool1_A	F	3	AMPL553624884	GAGTGATAGACAGCCAAGCAGA	CTGTGTTCCGAGCCACTTG	GENE	TRAF3	hg19	chr14	133
IAD27506_Pool2_A	F	11	AMPL553626870	CTCTGGTGGGCCAGCTT	CAGGAGTGAGAGCCAGGTC	GENE	CD79B	hg19	chr17	100
IAD27506_Pool1_A	F	5	AMPL553629625	GCCTGCACCCAGGTCAT	GGCCTGAGTTCCACTTAATGTCTC	GENE	CD79B	hg19	chr17	117
IAD27506_Pool2_A	F	13	AMPL553631791	CTGGAGAGCGTGGACAAGAG	CACATGTACCTAACATAGCCCTCAT	GENE	TRAF3	hg19	chr14	100
IAD27506_Pool1_A	F	7	AMPL553675468	GGGCCTCCGCCACTTAC	TCCATGAAAGACGAGGAGTACGA	GENE	NFKBIA	hg19	chr14	99
IAD27506_Pool2_A	F	15	AMPL553677311	GATCTCCTGCAGCTCCTTGA	CAGGAGTGGGCCATGGA	GENE	NFKBIA	hg19	chr14	95
IAD27506_Pool1_A	F	9	AMPL556962507	GCTCCAGGGCTAGAAAAGTGT	CAGCAGATGGGCCTTTTAAACC	GENE	MLL2	hg19	chr12	82
IAD27506_Pool2_A	F	17	AMPL556971782	CTGCTGAAGCTGCTGTAAAGAG	CTTATGGGACACAGGCTGGT	GENE	MLL2	hg19	chr12	126
IAD27506_Pool1_A	F	11	AMPL556973009	CTGCCCACTGTGTGACATCA	GGGTCAGGGCCTTATGGG	GENE	MLL2	hg19	chr12	92
IAD27506_Pool1_A	F	13	AMPL556973863	GGGTTAGGCCAAAGTTCTCAGT	TGACATGCTGCGACTCTTCC	GENE	MLL2	hg19	chr12	105
IAD27506_Pool2_A	F	19	AMPL556985677	TCCTCGCCCTTCAGATACTCA	GCAGAAGTTGCCTCTGAGGAC	GENE	MLL2	hg19	chr12	92
IAD27506_Pool2_A	F	21	AMPL556998878	CCCACTGGTGCCCTCAC	GCGGCTTCTCATCCACAACTC	GENE	MLL2	hg19	chr12	127
IAD27506_Pool2_A	F	23	AMPL557002835	CTCAAACAAGCTACCTGCAGTC	TGACACATGCTGTTTGTCTGTTTATTC	GENE	MLL2	hg19	chr12	121
IAD27506_Pool2_A	H	1	AMPL557075093	CCCTCTTCCTCCATATGACCCA	GGCCTAGCAGGGAACAATGAC	GENE	MLL2	hg19	chr12	132
IAD27506_Pool1_A	F	15	AMPL557078421	CACCAGAATCACTCCCCTCAA	GAGCATGAAGATCCCCAACTCC	GENE	MLL2	hg19	chr12	102
IAD27506_Pool2_A	H	3	AMPL557085761	TCTCTGGGAACAGCACCTCATA	ACTTGGCTGATATGTTTCTTCCATCC	GENE	MLL2	hg19	chr12	78
IAD27506_Pool2_A	H	5	AMPL557126527	CCTCACCGGCTGTTCACATC	CCACCTTCATCTACCTTGTCTCTTCTA	GENE	MLL2	hg19	chr12	124
IAD27506_Pool2_A	H	7	AMPL557165378	AGTGTGCCAGGTCTCACTGTA	CTGCCTCACTTTCCATAACTCTCTG	GENE	MLL2	hg19	chr12	125
IAD27506_Pool2_A	H	9	AMPL557168026	GTGTGGCTCCTCAGCCT	GGAGGAGTCACCCCTGTTG	GENE	MLL2	hg19	chr12	112
IAD27506_Pool2_A	H	11	AMPL557169435	GGGACAGAGGAGACTCTTCAA	CACCTGAGGAATTGCCCACT	GENE	MLL2	hg19	chr12	118
IAD27506_Pool1_A	F	17	AMPL557170123	TGCGGCTCCTCAGGTAGT	CTGAGGAGTCTCCCACGTC	GENE	MLL2	hg19	chr12	138
IAD27506_Pool2_A	H	13	AMPL557171161	CGTGAAGCCTCAGGTGGA	CCACCACCTGAAGAATCACCTAT	GENE	MLL2	hg19	chr12	114
IAD27506_Pool1_A	F	19	AMPL557173086	GGCGCGATACCTCAGGTG	CATCTCGTCTGTTCCCACCAT	GENE	MLL2	hg19	chr12	132
IAD27506_Pool1_A	F	21	AMPL557177016	GAGACAGGCGAGATGCTTCA	AAGAGTCACCCCCATCTCCT	GENE	MLL2	hg19	chr12	110
IAD27506_Pool2_A	H	15	AMPL557177951	GGGATAGAGGCGTCTCAAGT	GGAATCGCCCCTCTCTCC	GENE	MLL2	hg19	chr12	105
IAD27506_Pool1_A	F	23	AMPL557182071	CCAGTGGAGAAAAAGGTGATGATTCA	AGGAATTGCCCGCATCCC	GENE	MLL2	hg19	chr12	88
IAD27506_Pool2_A	H	17	AMPL557182761	AGGTGCAATGCCTCAGGAA	CCTGAGGAGTCACCCCTGT	GENE	MLL2	hg19	chr12	87
IAD27506_Pool1_A	H	1	AMPL557185879	GGGTGATTCCTCAGGTGGTG	AGGAGCATCGTGTTGTTGTGT	GENE	MLL2	hg19	chr12	99
IAD27506_Pool1_A	H	3	AMPL557209688	TTCTCCTAGGTGGGCAGGT	GGAGCTACGGCGCTTTG	GENE	MLL2	hg19	chr12	118
IAD27506_Pool1_A	H	5	AMPL557209961	GATGCAATTATACAGGCAGGGTACTTA	GCTAGGTATCCGATAGTCCTGTAGAATTT	GENE	MLL2	hg19	chr12	90
IAD27506_Pool2_A	H	19	AMPL557215818	CTTGTAGCTTGGGTCTGAGTTATAGTTTA	GCTTGGGCCCTGGGATTG	GENE	MLL2	hg19	chr12	98
IAD27506_Pool2_A	H	21	AMPL557216896	GGGCCAATCAAATGGCAACT	GTGGTACTGATGCTTGTGTGTC	GENE	MLL2	hg19	chr12	85
IAD27506_Pool2_A	H	23	AMPL557216930	GCTTTGTCACTCAGTCAGGATACT	GCCTGACATCCCTGACTCTGT	GENE	MLL2	hg19	chr12	130
IAD27506_Pool1_A	H	7	AMPL557219925	TCTGCCCCATCCCCTTTTC	CCACAGCCCTTGGATGTTC	GENE	MLL2	hg19	chr12	91
IAD27506_Pool2_A	J	1	AMPL557225439	CTAGACCTTCTGCTCTCGGAAAA	TTTAAGAGAATAACAGCCCCCACTC	GENE	MLL2	hg19	chr12	79
IAD27506_Pool1_A	H	9	AMPL557230406	CTGACGGCGAGGGTCAT	CCCCTGTCCTTGGCATGTTTT	GENE	MLL2	hg19	chr12	136
IAD27506_Pool2_A	J	3	AMPL557231019	GACAGTTTCCAGCCTCCAACA	GCTCATAGGAGATGATGGTCCAGATA	GENE	MLL2	hg19	chr12	128
IAD27506_Pool2_A	J	5	AMPL557231533	CCTGCTGCCTCCCAGAT	GGCACCAGGGACAATCCTC	GENE	MLL2	hg19	chr12	120
IAD27506_Pool1_A	H	11	AMPL557232328	GATTTAATTACAGCGGTTCCTGTGG	TCGCTGTTGTGATTTTAGGTTTGTTTT	GENE	MLL2	hg19	chr12	120
IAD27506_Pool1_A	H	13	AMPL557233098	GGAAGAGGATTGTCCCTGGTG	CCCACAACCTCTTCCCTGAAA	GENE	MLL2	hg19	chr12	121
IAD27506_Pool1_A	H	15	AMPL557233826	CATGTGTCCGCCCCACA	CCGGCTGGAGGTGAGAA	GENE	MLL2	hg19	chr12	125
IAD27506_Pool2_A	J	7	AMPL557234220	CCCATGCCCCACAAGACTA	GGAGCTCCCACTTTCCCT	GENE	MLL2	hg19	chr12	117
IAD27506_Pool1_A	H	17	AMPL557234778	ACCCCATCCCAGGACCTC	GATTTGCCTCCATCTCTTCTGTCA	GENE	MLL2	hg19	chr12	132
IAD27506_Pool2_A	J	9	AMPL557236842	AAAATCTCCCTACCCCCAACAATC	GGCTTGGTGGTGGTGGAC	GENE	MLL2	hg19	chr12	83
IAD27506_Pool1_A	H	19	AMPL557238222	CCACGGGATTCTTCATCTGCAA	TCAAGGGTCCTGGCCTGTA	GENE	MLL2	hg19	chr12	95
IAD27506_Pool2_A	J	11	AMPL557239478	GCTACCTCTCTTCCCCCTCAT	ATTTTGAGGACGATCAGCACAAGA	GENE	MLL2	hg19	chr12	107
IAD27506_Pool1_A	H	21	AMPL557240605	CCAGCAGCAGTTTGGTGACT	GGATATCTCCCTCCTGTTTTCCCA	GENE	MLL2	hg19	chr12	130
IAD27506_Pool2_A	J	13	AMPL557247477	TGAGCTTCTCAGCATCAGCTTC	GCAGTATGAGGAGTGGCTGTTC	GENE	MLL2	hg19	chr12	126
IAD27506_Pool2_A	J	15	AMPL557248036	TGTACAGTTCAGAATGATCGCTGATAC	AGTGTGAATCCCGTGAAGACTTTATTT	GENE	MLL2	hg19	chr12	119
IAD27506_Pool2_A	J	17	AMPL557250653	GCAAACAGGCTCATGATGAGGT	GGATGGTGGTTGAGGCAAATG	GENE	MLL2	hg19	chr12	117
IAD27506_Pool1_A	H	23	AMPL557257653	GACAATTCCAGGCTCCACAGT	GGGCACCTCAGATCATATCTTCTCT	GENE	MLL2	hg19	chr12	111
IAD27506_Pool1_A	J	1	AMPL557259178	CCAGTCATCCCCAATCTTCATCAT	CTCTTCTGAGTGGGTGGAAGG	GENE	MLL2	hg19	chr12	84
IAD27506_Pool1_A	J	3	AMPL557259513	TCTGTAGGAGCTGCTGGGTAT	CATATGGAGGAAGAGGGATTGGG	GENE	MLL2	hg19	chr12	81
IAD27506_Pool1_A	J	5	AMPL557263604	GCTGTACAGGATACACACAACACA	CCGTGTTTGTATTTTGGGTTGGTT	GENE	MLL2	hg19	chr12	123
IAD27506_Pool1_A	J	7	AMPL557267292	CTTTGCCCACAGCCCCTA	CCTTTCTGCCCAAGCTTGTG	GENE	MLL2	hg19	chr12	115
IAD27506_Pool2_A	J	19	AMPL557273331	CCCCAGGAAGAGGTTCAACTG	AGTTGGACTATGTTATAACGCACAAAAGA	GENE	MLL2	hg19	chr12	79
IAD27506_Pool1_A	J	9	AMPL557274305	CAAGGAACCCATCACCCTCT	CCTGGCTGTGACTGCTGTA	GENE	MLL2	hg19	chr12	94
IAD27506_Pool2_A	J	21	AMPL557275238	CTGAAAACTGAGTATGTGCGAGTGTA	ACAAGGTTGGAATTTTGGTTGGTTTTT	GENE	MLL2	hg19	chr12	81
IAD27506_Pool2_A	J	23	AMPL557276205	CCAGCCTCTATACCCCCATCT	GACACATGGAGCTCCCCTT	GENE	MLL2	hg19	chr12	86
IAD27506_Pool1_A	J	11	AMPL557282280	CCTAACCTGTGTTGTGCCTAAGAC	GTGTGACCTGTTCTTCTGTACCA	GENE	MLL2	hg19	chr12	128
IAD27506_Pool1_A	J	13	AMPL557287128	TGCCAGGACCAGAAATGTAAGG	TCTCTTTCTTGGCACCAACAGG	GENE	MLL2	hg19	chr12	130
IAD27506_Pool2_A	L	1	AMPL557290381	CCGTGATAGTGATGCCCACAG	AATGTGCTGAGGCTTACAAGGAAT	GENE	MLL2	hg19	chr12	99
IAD27506_Pool1_A	J	15	AMPL557296895	TGCCCTTCACCTATGCAATCC	TCTCTTTACCTCTTCCCACCTGT	GENE	MLL2	hg19	chr12	130
IAD27506_Pool1_A	J	17	AMPL557300166	CAAGGCTGCTCTTGTCCTAGAA	TGCCTTTGAGCAGCTGAGTC	GENE	MLL2	hg19	chr12	99
IAD27506_Pool2_A	L	3	AMPL557302660	CCTACCTGTGTCCCAGCAAAG	TGATTCGGCAGCAGATCCAG	GENE	MLL2	hg19	chr12	125
IAD27506_Pool1_A	J	19	AMPL557305226	TGCAGCTGTTTCCTTCTCCTG	CCCTATGATTGGAGTAGAATGGGCTTA	GENE	MLL2	hg19	chr12	82
IAD27506_Pool2_A	L	5	AMPL557317087	GAGACAGCAGTGCTTAAGGGTAA	CCCTGATGACAAGAAGGATGGG	GENE	MLL2	hg19	chr12	123
IAD27506_Pool2_A	L	7	AMPL557324784	GGATGAATTTCAGGGACCCTCAA	CGATACCCCCACTGACGAG	GENE	MLL2	hg19	chr12	117
IAD27506_Pool1_A	J	21	AMPL557330577	GCCACTCTCAGGGACCACTAA	GCCACTCTCTGATACTCTTGTCC	GENE	MLL2	hg19	chr12	127
IAD27506_Pool1_A	J	23	AMPL557334276	GCTCATCGGTGTCCAGGT	CATGGCCTTGCTGCGTAA	GENE	MLL2	hg19	chr12	125
IAD27506_Pool1_A	L	1	AMPL557340016	TGCAACGTACAGAGCATCGG	CCAGTGTGCTCTCTAGGATTTGTTAG	GENE	MLL2	hg19	chr12	83
IAD27506_Pool2_A	L	9	AMPL557349236	GCAGTGGTGACATGGTCAGG	CTCAGCTAAGGACATAGGTTGAAACTT	GENE	MLL2	hg19	chr12	124
IAD27506_Pool1_A	L	3	AMPL557353008	CCAGTGGCATAAGACACAAGTTC	TGCCAACACTTATCTTCTGTGCT	GENE	MLL2	hg19	chr12	121
IAD27506_Pool1_A	L	5	AMPL557358805	GGGTCACCTGTTTCAGCTGTT	CCTTCAATGGGCTTATTTGGCTTAG	GENE	MLL2	hg19	chr12	127
IAD27506_Pool1_A	L	7	AMPL557366510	CCCACATCCAGAGTAGCACAT	CAGCATTGTGCCAGCTTCATC	GENE	MLL2	hg19	chr12	124
IAD27506_Pool2_A	L	11	AMPL557377057	CTCCCCCAAGATGCTCTCAG	TTGGCCAATGGAGATTTCAAGTAAGA	GENE	MLL2	hg19	chr12	129
IAD27506_Pool1_A	L	9	AMPL557384529	GTAAATATATCACCACTATTGCTGGAGTCAT	TGAACTTTCTGTTCTGCTGTGTC	GENE	FAS	hg19	chr10	85
IAD27506_Pool2_A	L	13	AMPL557414950	TCAGTCAGTCCCCACCACTTA	CAACTCGGAGTGGTTTGAGAAC	GENE	MLL2	hg19	chr12	87
IAD27506_Pool1_A	L	11	AMPL557423640	ACAGCGGTGACAGAGAGAGTA	GCTGTCTGACCAATGCCTGTTT	GENE	MLL2	hg19	chr12	92
IAD27506_Pool2_A	L	15	AMPL557441018	CCCCTACTGCCTGAGGGAAA	CCAGCAGGTGAGCTCCA	GENE	MLL2	hg19	chr12	90
IAD27506_Pool1_A	L	13	AMPL557443258	CTGCCCACTTGGGACCTT	CCCAGCCCCCTGAAGTTG	GENE	MLL2	hg19	chr12	92
IAD27506_Pool2_A	L	17	AMPL557447568	GGCTAGAGACCCAGCCTTAAA	GTTACCCCTCGCTTCCAGTC	GENE	MLL2	hg19	chr12	97
IAD27506_Pool1_A	L	15	AMPL557450582	GTGAGGGTGGGCGAGAATAAG	CGACCCTTTCTCCCGAGTG	GENE	MLL2	hg19	chr12	112
IAD27506_Pool2_A	L	19	AMPL557454465	TGGACTGGGACTGAGGACTG	CTCCAAGTCACCCAGACATCTTT	GENE	MLL2	hg19	chr12	131
IAD27506_Pool1_A	L	17	AMPL557455644	TGAGCATATGGGTCAGTGTAGGA	ACACCTGATGTCTTCAAAGCC	GENE	MLL2	hg19	chr12	129
IAD27506_Pool1_A	L	19	AMPL557474554	GGATGGGAGGAATAGGAGGCA	CTCCTGTCATTGTCCCCTTCTTT	GENE	MLL2	hg19	chr12	130
IAD27506_Pool1_A	L	21	AMPL557486474	CTTATCCAGACAAATTCCAGGGACT	TGCCTGTCACAACTTGGGAAA	GENE	MLL2	hg19	chr12	104
IAD27506_Pool2_A	L	21	AMPL557494496	TGACACCTCACTTCCTTTGCC	GGCCAAGTGTTACACAAATTCCT	GENE	MLL2	hg19	chr12	90
IAD27506_Pool2_A	L	23	AMPL557497329	CTCAGCCAAGGGTTCGGT	CACTCAGCACAGCTATACCTACAATG	GENE	MLL2	hg19	chr12	119
IAD27506_Pool1_A	L	23	AMPL557504314	CACAAAGAGGTACGGGTCACA	CCATGGGTTTCTCCTGGCAT	GENE	MLL2	hg19	chr12	124
IAD27506_Pool1_A	N	1	AMPL557505284	GTCGCACATCCAGATTGGAGA	GGAAGGAGGGAGCTAGTTAGATGAG	GENE	MLL2	hg19	chr12	85
IAD27506_Pool2_A	N	1	AMPL557509766	CTGTCTCCCTTGCCCTCAT	GGGCGACGGACTCTCCTA	GENE	MLL2	hg19	chr12	127
IAD27506_Pool1_A	N	3	AMPL557513151	GCTGAAGACTCCGCTGGTTA	GCTTCTTTAGCCCGGAACCC	GENE	MLL2	hg19	chr12	95
IAD27506_Pool2_A	N	3	AMPL557516998	GCACCAGTTCGCTGGCA	GTGGGTGCACCTCAACTGT	GENE	MLL2	hg19	chr12	96
IAD27506_Pool2_A	N	5	AMPL557521806	CCTTTTTCTCCCCCAGACCT	GGCTCTGATCCACTCCTTTCTG	GENE	MLL2	hg19	chr12	133
IAD27506_Pool1_A	N	5	AMPL557523701	CATACACCTCCGTGGACCAAA	AGCCTTGCGACCTGACAAG	GENE	MLL2	hg19	chr12	118
IAD27506_Pool2_A	N	7	AMPL557528865	GACGCATGTCTCGCGGTA	TCCTCCTCGCCTCAAGAAATG	GENE	MLL2	hg19	chr12	128
IAD27506_Pool1_A	N	7	AMPL557537337	CTTCCAGCGCACTCCTTTC	TGAGCCCTTGGTTGAACTTCC	GENE	MLL2	hg19	chr12	135
IAD27506_Pool2_A	N	9	AMPL557561570	CCTCCCCCTACCCAGCA	CCTGAGCTTATTTCCTCCAGTCT	GENE	MLL2	hg19	chr12	133
IAD27506_Pool2_A	N	11	AMPL557564364	GAGGACTGCCCACAAAGGTT	GGCCAGTTGCTCTTTTCTCTGAT	GENE	MLL2	hg19	chr12	117
IAD27506_Pool2_A	N	13	AMPL557581572	CACAAGCTCACCGTTTGTAGTG	CAGGCTAAGGTGAGTATGAACTGTG	GENE	MLL2	hg19	chr12	127
IAD27506_Pool2_A	N	15	AMPL557598152	GGCAGTCAAGGAGAAACAGTTTT	GAGCAGAGCTTAGCTGAAGGG	GENE	MLL2	hg19	chr12	131
IAD27506_Pool2_A	N	17	AMPL557603044	CCACCCACTAGAGGACTGCT	AGACCAAGCACTAGGCCCTAA	GENE	MLL2	hg19	chr12	97
IAD27506_Pool1_A	N	9	AMPL557609204	CACCCTGAGTAACTTGGCTATGT	CAGTGCTATCACAGAAGCCCAT	GENE	MLL2	hg19	chr12	102
IAD27506_Pool1_A	N	11	AMPL557618034	CGCTGTTGCTTCTTCTTCTCATC	ACAAAGTGTCACCCTGCAAGTT	GENE	MLL2	hg19	chr12	106
IAD27506_Pool2_A	N	19	AMPL557622457	ACATGGAAGGTGGCATGGT	CCAGCTCATGCCCTCCAG	GENE	MLL2	hg19	chr12	129
IAD27506_Pool1_A	N	13	AMPL557629815	GGATGGAGCCAGGCGTT	CCTGCCCAGGCCATGTC	GENE	MLL2	hg19	chr12	134
IAD27506_Pool2_A	N	21	AMPL557633426	AAGAGCCCTCATGTGGCAAA	GCTCATTGAGGACCTGTTGGAG	GENE	MLL2	hg19	chr12	125
IAD27506_Pool1_A	N	15	AMPL557662042	GGAGGCAAGCTTGGTTATGTCA	ATGTTCTGGGCTCTGAACGAG	GENE	MLL2	hg19	chr12	100
IAD27506_Pool2_A	N	23	AMPL557667677	AGGGCAGAATCAGGGTACACT	GAGAGGACACTGTAATGTTCCATGT	GENE	MLL2	hg19	chr12	128
IAD27506_Pool2_A	P	1	AMPL557670667	TTCCACAACCCAGATGCTGTT	CTGAACTTCCCAGTCTTCCTCA	GENE	MLL2	hg19	chr12	90
IAD27506_Pool1_A	N	17	AMPL557699614	GCCTCTGTCACATACTCAACATCAT	GCTGCTCTGTGATGACTGTGATATTAG	GENE	MLL2	hg19	chr12	122
IAD27506_Pool2_A	P	3	AMPL557707203	GTCCAGGCAGTATGTGTGGTAG	CACCCTGAGAAGTTCCCATCTT	GENE	MLL2	hg19	chr12	125
IAD27506_Pool2_A	P	5	AMPL557718611	ACCTCTGACAGTGGGCTAACT	TCACTGCCAGAGACTGATGACT	GENE	MLL2	hg19	chr12	131
IAD27506_Pool1_A	N	19	AMPL557720381	CCAGGCTCTGGCTGTGAA	CACCAGTCCTCTCCCTTCC	GENE	MLL2	hg19	chr12	107
IAD27506_Pool1_A	N	21	AMPL557722594	TGCAGTTAGCTTCTGGTGGAG	TCCACTCTCACCCATCATCACA	GENE	MLL2	hg19	chr12	118
IAD27506_Pool2_A	P	7	AMPL557726637	AGGTCCCAGACCCTTGCT	AGCTCCCTCCCACCCAT	GENE	MLL2	hg19	chr12	90
IAD27506_Pool2_A	P	9	AMPL557726824	GGTACTCTAACTCCCCCAAAGG	CTGTAACTCTTCATGGCACATCTAATCT	GENE	MLL2	hg19	chr12	90
IAD27506_Pool2_A	P	11	AMPL557729626	CTCTACCTGCTCCACTCTACTCA	AGAAGCTACTCCGGGCAAAG	GENE	MLL2	hg19	chr12	130
IAD27506_Pool2_A	P	13	AMPL557729803	GCAGGAAAGGTCCCCCATT	CGTTGAGTCCCATAGGGAAGGT	GENE	MLL2	hg19	chr12	108
IAD27506_Pool1_A	N	23	AMPL557729876	GGTTTTTGGCCAGGACTCCTT	CAAAATAATACAGGGCCACAACCTC	GENE	MLL2	hg19	chr12	87
IAD27506_Pool1_A	P	1	AMPL557730182	GGTTGGCCCCTGAGGTTT	GCCCTGTCCATCCCACAC	GENE	MLL2	hg19	chr12	107
IAD27506_Pool1_A	P	3	AMPL557731959	TGTCCCAGCATCGCACAATA	GCTCCCTGTCCATGGAGTTG	GENE	MLL2	hg19	chr12	85
IAD27506_Pool2_A	P	15	AMPL557732130	CTCTTGAGGGCTGGATGGT	CTGCCAACCTCAACTTGGG	GENE	MLL2	hg19	chr12	137
IAD27506_Pool1_A	P	5	AMPL557733562	CCCAGTGCTGAGTTGCACAT	GAGCCCAGTCAGTGAAGAGG	GENE	MLL2	hg19	chr12	112
IAD27506_Pool1_A	P	7	AMPL557734200	CTGTCTGTGGTCCAGGGAAG	CAGCTACAGGCACTCCTCAT	GENE	MLL2	hg19	chr12	114
IAD27506_Pool2_A	P	17	AMPL557734632	TGGAGGACAGGTCCTGGTTT	GCTCAGCCCTCTGTTTCCTTAG	GENE	MLL2	hg19	chr12	95
IAD27506_Pool2_A	P	19	AMPL557735715	GGCGTACTGCCTGACTCT	TGGGTCAGCTTCGAGCAC	GENE	MLL2	hg19	chr12	99
IAD27506_Pool2_A	P	21	AMPL557736776	AGGCTTCGAAGAGCAAGGTT	CGGAGGTCTTCGCCTGAC	GENE	MLL2	hg19	chr12	133
IAD27506_Pool2_A	P	23	AMPL557739204	CTGGGTCATAAGCACCTGTCT	AGGGCCTTATGCCTCCCA	GENE	MLL2	hg19	chr12	134
IAD27506_Pool1_A	P	9	AMPL557740443	GCTGTCCAGGTAGTGCCATA	CACTCAGCTGTGCTGGCT	GENE	MLL2	hg19	chr12	128
IAD27506_Pool1_A	P	11	AMPL557740836	CTGGACCAGGAGGCCTTG	CCTTCTAGGACAGGTGGCAAT	GENE	MLL2	hg19	chr12	88
IAD27506_Pool2_A	B	2	AMPL557740850	CTGTACAGCATACTAACTGGTTTGGA	AGAAGATGGTGAATGGCGTCAC	GENE	MLL2	hg19	chr12	118
IAD27506_Pool1_A	P	13	AMPL557741388	CCTCATCTGAGACCCCCACT	GCCCCTTCCTCCTCAGTGT	GENE	MLL2	hg19	chr12	110
IAD27506_Pool2_A	B	4	AMPL557742015	GACTCTGGGAAGGGCTGAG	TCTCCGACCCTCCCATGTTA	GENE	MLL2	hg19	chr12	115
IAD27506_Pool1_A	P	15	AMPL557742971	GTCATGGACCCAGGCTGAT	CTGAGGCTTCCAGGACAACA	GENE	MLL2	hg19	chr12	125
IAD27506_Pool2_A	B	6	AMPL557743229	CCCCTATTGGCTCCCCATTG	CTGGACCAGGTGAATGGACAG	GENE	MLL2	hg19	chr12	89
IAD27506_Pool2_A	B	8	AMPL557745575	CTGGACTAACATCCGTAGAGACC	ACTCTCATCAAATCCGACATCGTT	GENE	MLL2	hg19	chr12	113
IAD27506_Pool2_A	B	10	AMPL557746179	TGTACTCCAGGACCCTGCT	GAAGCCTCGGACCTGATTCA	GENE	MLL2	hg19	chr12	133
IAD27506_Pool2_A	B	12	AMPL557747449	AACCAGGGAATGCTGAAGGAG	CCATCCTGGAGACACCCATCA	GENE	MLL2	hg19	chr12	131
IAD27506_Pool1_A	P	17	AMPL557747707	GCTCCCCCAGCTCTTCAGAT	CTATGCCATCTTGCACACAACAC	GENE	MLL2	hg19	chr12	111
IAD27506_Pool1_A	P	19	AMPL557749562	TGCTTGATGCTGAGTTGGGAT	CCCAGCTTGCAGATACCTTGTTT	GENE	MLL2	hg19	chr12	119
IAD27506_Pool2_A	B	14	AMPL557749986	CTGTGTGGAGCAGGCTAACTT	GAGGTAAAGCCCTCACTCTCTG	GENE	MLL2	hg19	chr12	99
IAD27506_Pool1_A	P	21	AMPL557753960	CCTGGCTCAGATTAGAGATCTCGTT	TGTGACCCCTATGGAGGTCTAC	GENE	MLL2	hg19	chr12	108
IAD27506_Pool1_A	P	23	AMPL557754498	GCTGCCTTTCCTGTAAAAGCCT	GGTGGCCCCTTCCTTAATACA	GENE	MLL2	hg19	chr12	114
IAD27506_Pool1_A	B	2	AMPL557756602	GGACAAGCAGGAGTTGTGAGT	CGTAGACCCAGCCGTTTCTT	GENE	MLL2	hg19	chr12	111
IAD27506_Pool2_A	B	16	AMPL557763020	GCTGTCTGCTTGCATTCGG	CCCCTCTGGATGGGATTGATG	GENE	MLL2	hg19	chr12	120
IAD27506_Pool1_A	B	4	AMPL557812362	CCTCTCAGTTCCCACGCTAAT	GCCTGCCAAGTCTTCTCTGAC	GENE	MLL2	hg19	chr12	115
IAD27506_Pool1_A	B	6	AMPL557814328	CCTATTCCCCAGCCTACACCT	TGGACATTTGGGTTTCTCTGTGTT	GENE	MLL2	hg19	chr12	130
IAD27506_Pool2_A	B	18	AMPL557848466	GGCCAGTCCATTTCCCATCAA	GCCAAGCTTTGGACTAGGGA	GENE	MLL2	hg19	chr12	129
IAD27506_Pool1_A	B	8	AMPL557861830	CCTCCATCTCCCTTGGCTTTTG	GCAGGGCATGAAGAAAACTGTTT	GENE	MLL2	hg19	chr12	110
IAD27506_Pool1_A	B	10	AMPL557862006	GTTACAGCTGTTCCAGAATAACAGAGT	CATCCTTATCTCCCTTGCTTGGA	GENE	MLL2	hg19	chr12	125
IAD27506_Pool2_A	B	20	AMPL557864297	GTTCCCCAGGCTCAGACA	CTGAAAAGCCCCCTGAGGAG	GENE	MLL2	hg19	chr12	88
IAD27506_Pool1_A	B	12	AMPL557867235	TCAGGTGCAGGGCATTGG	CCCCAACCTGAGGAATCACA	GENE	MLL2	hg19	chr12	120
IAD27506_Pool2_A	B	22	AMPL557867507	AGGCATGGCTCCTCAGACT	GCTGAGGGACCACATCTGTC	GENE	MLL2	hg19	chr12	113
IAD27506_Pool1_A	B	14	AMPL557867799	CAGGTGCAATTCCTCAGGCT	CCTGAGGAGCCACACCTATCT	GENE	MLL2	hg19	chr12	112
IAD27506_Pool1_A	B	16	AMPL557903478	CATCCACCTGGAGAACAGAGAC	GCCCTATCTGTCATGCTCCTTAC	GENE	MLL2	hg19	chr12	111
IAD27506_Pool2_A	B	24	AMPL557915659	TTGTTGTTGTTTTTCTTCCTCCTCCTA	ACACCTACCTCATTTAAGTGTTGGATTT	GENE	MLL2	hg19	chr12	96
IAD27506_Pool2_A	D	2	AMPL557916872	GCACTGGATTAGTAGGTCCTCTTCTAC	GCTCTGTTTTCCTGCTCCTATCA	GENE	MLL2	hg19	chr12	125
IAD27506_Pool1_A	B	18	AMPL557924115	GGGTCTCACATTTCAAAACAGCAA	CTCTCTATGGGTTGTGTTTCCTTGT	GENE	MLL2	hg19	chr12	123
IAD27506_Pool2_A	D	4	AMPL557927250	ACCTTCCCAAGAACTTCACTATTCC	ATTTTAGCCTCTTTGCCCCCTT	GENE	MLL2	hg19	chr12	128
IAD27506_Pool1_A	B	20	AMPL557935254	CATTGACTGGGCAGCCACT	GCTGCAGGTTTTGAACTTTGTCATC	GENE	MLL2	hg19	chr12	82
IAD27506_Pool2_A	D	6	AMPL557936402	CATTTGTCAGAGTGGAAAACAAGGA	TGACTAAGCTTGACAATCCCAAAGG	GENE	MLL2	hg19	chr12	125
IAD27506_Pool1_A	B	22	AMPL557937878	GACCCGGCCTTTGGGATT	GATATGGGCCGGGAACTACC	GENE	MLL2	hg19	chr12	124
IAD27506_Pool2_A	D	8	AMPL557964821	CTGCTCTCCTGTGACCAATCC	AGAAAAGCACACAATGGTTATCGAGT	GENE	MLL2	hg19	chr12	124
IAD27506_Pool1_A	B	24	AMPL557982174	TCCGAATGATGGTGCCAATGT	CCCTACAGCAAGCAGTTTGTG	GENE	MLL2	hg19	chr12	133
IAD27506_Pool2_A	D	10	AMPL558005322	CCGGTACTGAGATGACTTGGAGT	GAGAGCTGTCTTGTCATGGATTATATCA	GENE	MLL2	hg19	chr12	100
IAD27506_Pool2_A	D	12	AMPL558086885	CCCCGTAGGACTAGGATAGGG	CCTGGTGAGCTCTTCCTCAAG	GENE	MLL2	hg19	chr12	105
IAD27506_Pool1_A	D	2	AMPL558087330	GTCCTGCGAAGGCACTTG	TTTTCATTGGCAGCCCCACTA	GENE	MLL2	hg19	chr12	116
IAD27506_Pool2_A	D	14	AMPL558089105	CTTAGCTCCAGGGTGTCAACT	CCTCTCCTGTCGAAAAGCGA	GENE	MLL2	hg19	chr12	114
IAD27506_Pool2_A	D	16	AMPL558089965	CGTCCGCAGAGGTAGACAA	GACATAGCCCGTAAGACTGACC	GENE	MLL2	hg19	chr12	107
IAD27506_Pool1_A	D	4	AMPL558090721	GGGAATGCGGAGATGTAGGG	CTAGTGGGTGGCCTCTCTTG	GENE	MLL2	hg19	chr12	133
IAD27506_Pool2_A	D	18	AMPL558091482	GGGCTCTACCTGAGATGCC	GGCCCTAGAGGTGAAGAAGGAA	GENE	MLL2	hg19	chr12	131
IAD27506_Pool2_A	D	20	AMPL558092750	CCCATTCCAGCCCTGAGT	GCTCACTTGGTTCTCCCCTCT	GENE	MLL2	hg19	chr12	133
IAD27506_Pool1_A	D	6	AMPL558093820	CTAGGAGAGGATGCCCCAAG	CTGCCCCTCGCTGGATA	GENE	MLL2	hg19	chr12	113
IAD27506_Pool2_A	D	22	AMPL558095674	CTCTCAGGCACAGCCAAGT	GGGCGCCTCATCTCGTC	GENE	MLL2	hg19	chr12	108
IAD27506_Pool1_A	D	8	AMPL558095712	CATTCCAGTCCCTGGGTCTTC	GGGAGAGCTATGGGCTGTC	GENE	MLL2	hg19	chr12	112
IAD27506_Pool1_A	D	10	AMPL558096354	TGTGGAGGGCTGGTGTCT	GCACCGCCCACCTATCC	GENE	MLL2	hg19	chr12	112
IAD27506_Pool2_A	D	24	AMPL558098598	CGACGGAGGGCGTAGTG	ACCTTGGGCAAGCCTCAA	GENE	MLL2	hg19	chr12	97
IAD27506_Pool1_A	D	12	AMPL558100245	GTGGCTACTGTGTAGTTTGTGCT	CCCTCTCCCATGCGTTTCAC	GENE	MLL2	hg19	chr12	118
IAD27506_Pool1_A	D	14	AMPL558107221	ACAGTGACCCTGGGAGAAACT	GCTGCTGCTATCGCTGTTCT	GENE	MLL2	hg19	chr12	133
IAD27506_Pool1_A	D	16	AMPL558111959	ACCTGTACCCCACCCTTGTT	GCCACCCTCACCTGACTTTTC	GENE	MLL2	hg19	chr12	127
IAD27506_Pool2_A	F	2	AMPL558114065	CGCCCGTTGTTCTCACCAAT	GCTGACTTTCATAGTGCCACTG	GENE	MLL2	hg19	chr12	83
IAD27506_Pool1_A	D	18	AMPL558117543	TCGTAGCCCACGGGATAGA	GTCTACATTGAGCGGGACGAG	GENE	MLL2	hg19	chr12	130
IAD27506_Pool2_A	F	4	AMPL558129187	AATGATGCTAGCGATTTGCTTCAC	GTGCATGTTCTTCAAGGACAAGAC	GENE	MLL2	hg19	chr12	94
IAD27506_Pool1_A	D	20	AMPL558135943	TGATCTTATGCATTGGACACAGCAT	CTGCTAACCAAGTGCTCCCT	GENE	MLL2	hg19	chr12	109
IAD27506_Pool2_A	F	6	AMPL558161132	GGGTGTTGGATGAAGACTGTTG	CACCTCAGAGACCCCGTTTTT	GENE	MLL2	hg19	chr12	109
IAD27506_Pool1_A	D	22	AMPL558163982	GGGTCCTCACTTACAGGGT	GCTGGTCCTGCCCAGTTC	GENE	MLL2	hg19	chr12	88
IAD27506_Pool2_A	F	8	AMPL558165683	CTCCCGTTCAGCCTTCTCATTAG	TCAATGGAGACGAGTTTGACCTG	GENE	MLL2	hg19	chr12	79
IAD27506_Pool1_A	D	24	AMPL558166364	CTTCTGCAGCTCCTTCTTCTCAT	GATCCTCCCTGCTGGAAAAGT	GENE	MLL2	hg19	chr12	126
IAD27506_Pool2_A	F	10	AMPL558169016	TTGTGCCGCAGCTCAAT	CATGTCAGCTCGCTTTCCATC	GENE	MLL2	hg19	chr12	115
IAD27506_Pool2_A	F	12	AMPL558171547	CCCCACTCTCGAGCTCAA	GATACCCGGATGGGCACAG	GENE	MLL2	hg19	chr12	126
IAD27506_Pool1_A	F	2	AMPL558174661	CCAAGTTCAGGTCCAGGAGTT	GTAGGAGGCTCCCAAGCTTTC	GENE	MLL2	hg19	chr12	122
IAD27506_Pool1_A	F	4	AMPL558177517	TGTGTGCCCACTGCTAGAAAAT	GCCAATTCACCATTGCTACCC	GENE	MLL2	hg19	chr12	100
IAD27506_Pool1_A	F	6	AMPL558180718	AATCCAAGGCACATTTGGTCTCT	CAGCGGTTCCTTCCTATCCAT	GENE	MLL2	hg19	chr12	88
IAD27506_Pool2_A	F	14	AMPL558180970	GGTGCGGGCTCTACCTTG	CTGCTGCTGATGCCTCTGA	GENE	MLL2	hg19	chr12	93
IAD27506_Pool1_A	F	8	AMPL558184152	CACCTCAGGGAGCACAGATG	CCTGAGGCTGGTAGAATCGG	GENE	MLL2	hg19	chr12	108
IAD27506_Pool1_A	F	10	AMPL558185359	GTGTCCAGCTCAGGATCAGTATATG	GATGTGGCCAAGGGTGATGAT	GENE	MLL2	hg19	chr12	82
IAD27506_Pool2_A	F	16	AMPL558191232	GCATAGCAGCTGCAGTGTTTTC	GGCTGACACTGAGGCTCTTTTT	GENE	MLL2	hg19	chr12	122
IAD27506_Pool2_A	F	18	AMPL558194447	AGGATAGGGTGCTCGCTGATA	TCTATCCTTCCTCACTGCCCTAAG	GENE	MLL2	hg19	chr12	88
IAD27506_Pool2_A	F	20	AMPL558195666	CCAGGTTTTCTAAGGTGCCAAGTT	CAATCCTCTGGCCCTGGAAG	GENE	MLL2	hg19	chr12	123
IAD27506_Pool1_A	F	12	AMPL558200304	CTCACAGGGCAACTTCCCA	ACCGGCCCCTGAATTGAA	GENE	MLL2	hg19	chr12	120
IAD27506_Pool2_A	F	22	AMPL563455635	GTGTAGAGGGCCCCTCAGT	TGCCAGCAAAGCCTCTTCA	GENE	MLL2	hg19	chr12	91
IAD27506_Pool1_A	F	14	AMPL569622138	GCCCTATTGGGCAGTCTCTT	CGGAAGCTCGGTAATGATAAGCAC	GENE	NEMO	hg19	chrX	110
IAD27506_Pool2_A	F	24	AMPL569633692	GGTGACGCCCTGCAAAGT	GATCCGGAAGTAAAAACACAAGCC	GENE	NEMO	hg19	chrX	133
IAD27506_Pool1_A	F	16	AMPL569654753	CCGGCTTCCCGAGTTCT	GACTGTGAACGCTGGTAGGG	GENE	NEMO	hg19	chrX	112
IAD27506_Pool1_A	F	18	AMPL576385984	GTGGTCCTTGCAGTACTGGTC	GAGGCCAGCATGCAGTTCTAA	GENE	NOTCH1	hg19	chr9	128
IAD27506_Pool2_A	H	2	AMPL578403191	CCAACAGGACGCTAGTGTAGAA	TTTGTGGAAATGCAAGATGAATACAAG	GENE	NOTCH2	hg19	chr1	124
IAD27506_Pool2_A	H	4	AMPL587365311	GGACCCTTTACAGGTGGGAAGA	GGTTTCCCTGAGGGCCTTAC	GENE	MLL2	hg19	chr12	120
IAD27506_Pool2_A	H	6	AMPL587439540	CAGCAGGGACAGCTCCTA	CAGCGAGGCCTTGCTGA	GENE	MLL2	hg19	chr12	135
IAD27506_Pool1_A	F	20	AMPL587445291	GGACACACAAGCATCAGTACCA	AGGCTTCAGGAGACTCCTCAG	GENE	MLL2	hg19	chr12	130
IAD27506_Pool1_A	F	22	AMPL587482045	TGACTCACCTGGCTCTTTCAC	TGGTAAAGCCTGTGGGTGAGTA	GENE	MLL2	hg19	chr12	125
IAD27506_Pool1_A	F	24	AMPL587817765	CAGTGAGGGAGAAAAGGAATGAGG	CAGCCACGCCTTCCTCTATG	GENE	MLL2	hg19	chr12	131
IAD27506_Pool1_A	H	2	AMPL587877083	AGGAAGTCTAAGAGTGATTCCCCATT	CGATCAGAGCCTAAAATCCTCACA	GENE	MLL2	hg19	chr12	117
IAD27506_Pool1_A	H	4	AMPL587982206	CTGGGTGCTAGGCTGAAGTTT	AAAAAGCTGGCCGTGAGTTC	GENE	MLL2	hg19	chr12	84
IAD27506_Pool1_A	H	6	AMPL588189809	CTCGGCCTACGATTGGCTA	ACACCCACCGCCCTAGTAT	GENE	CYLD	hg19	chr16	123
IAD27506_Pool2_A	H	8	AMPL588316406	CTGTTCTCAAATACTGCTGGGACA	GGGAACGCCAACTTTCTCATTTTT	GENE	CYLD	hg19	chr16	119
IAD27506_Pool1_A	H	8	AMPL588322022	GCAGGTCAAAAGGTACAAGATTGTTACT	ACAGACTTTCACATAAAATACCACAGGT	GENE	CYLD	hg19	chr16	114
IAD27506_Pool2_A	H	10	AMPL588397257	CAGGTGGAGCTTGACGTCTTT	CTTCCTGCTGCCTCATGACAT	GENE	CYLD	hg19	chr16	91
IAD27506_Pool1_A	H	10	AMPL588400804	GCGTCCTTCCCTGCTTCTG	CCTCTTGACAAACCAGGCTGT	GENE	CYLD	hg19	chr16	86
IAD27506_Pool2_A	H	12	AMPL588403075	CCCCTACTGTTCTGTGCTTCAG	CCAAAACCTTTAAATAGCCAACAGGAA	GENE	CYLD	hg19	chr16	108
IAD27506_Pool1_A	H	12	AMPL588405728	CCTGCTGGTTATTTAATTTTCAGCCTTA	TGAATCATGAATCACGAACCGTGTTAT	GENE	CYLD	hg19	chr16	100
IAD27506_Pool1_A	H	14	AMPL588407770	TCCTCACCTCCAAATAAATATGTGTGTG	CAGTGAGGGATGGGACACATTTAG	GENE	CYLD	hg19	chr16	78
IAD27506_Pool2_A	H	14	AMPL588415893	ACTACCCTCTATAGCTGGATCTTGAAAA	TTGGTTGGCAGTTACTCAGCA	GENE	CYLD	hg19	chr16	78
IAD27506_Pool1_A	H	16	AMPL588424940	GTATTAGACTTTTGCTGAGTAACTGCCA	ACCCTTCAGCTAAGTAGCCTTTAATAGA	GENE	CYLD	hg19	chr16	98
IAD27506_Pool2_A	H	16	AMPL588437849	GGGTTCTGGCCTTGTTAATGG	CCCCCTCGATTGTTAACATGAAAG	GENE	CYLD	hg19	chr16	123
IAD27506_Pool1_A	H	18	AMPL588444891	TCACTGGCAAAAGGGTTTAGAACTT	GCCTTGGATTCTCCTGGAGTC	GENE	CYLD	hg19	chr16	128
IAD27506_Pool2_A	H	18	AMPL588453533	AGTCTCTGTAGCCAGGTTACTCA	CTGAAGCTGTGGTGCTTGAAAG	GENE	CYLD	hg19	chr16	128
IAD27506_Pool2_A	H	20	AMPL588453633	CCTGAAGCTTTAAGTTAAGTGCATTGAT	CCTCAAGGCAACCGTTAGCTAC	GENE	CYLD	hg19	chr16	123
IAD27506_Pool1_A	H	20	AMPL588454052	TTTTTCTTTTGTAGCTAACGGTTGCC	TGAGCAGATTGTAGACATGCAAGAT	GENE	CYLD	hg19	chr16	99
IAD27506_Pool2_A	H	22	AMPL588458907	TTGCATGTCTACAATCTGCTCAGT	CCAGGAAAATCACTTCAAAAATGGACA	GENE	CYLD	hg19	chr16	107
IAD27506_Pool1_A	H	22	AMPL588462191	GCCACAAATGGAGGGATTGTC	AAATTCCACAGTACTAGGCCATTTT	GENE	CYLD	hg19	chr16	115
IAD27506_Pool1_A	H	24	AMPL588462794	GAGATAAATGAGTGATTCTGTCCCCAAA	TCATCAATTTACTTTGCCCCATTCCA	GENE	CYLD	hg19	chr16	119
IAD27506_Pool2_A	H	24	AMPL588467766	TCTGGAAGACCTGCATTCCTTG	ACGTTAGGACTCTGCCTTCAGT	GENE	CYLD	hg19	chr16	119
IAD27506_Pool2_A	J	2	AMPL588471337	ACTCAACTGCCCTTGGTTTTAGTTTAT	CCCCTTTCTACCAATCTACTAAGAATCC	GENE	CYLD	hg19	chr16	107
IAD27506_Pool1_A	J	2	AMPL588472234	CACATCCCATCTGAAACTTCCCA	TGTGGTGGTCTTCTTAAAGAATGTTCTC	GENE	CYLD	hg19	chr16	124
IAD27506_Pool2_A	J	4	AMPL588475501	GGAATCTCGTGACCAGCCA	AGTATGATAAACATCCAAGTACCCACAT	GENE	CYLD	hg19	chr16	91
IAD27506_Pool1_A	J	4	AMPL588485603	GGTCATCGGGAAAGGCAAAGAA	GTTTTTAAACAGAGGCATCCTTTTCTGA	GENE	CYLD	hg19	chr16	94
IAD27506_Pool2_A	J	6	AMPL588486418	CAATGGATGTCTTTGTGGTGATGAT	CAACACAAACATACTTTCTAGAGTGCAA	GENE	CYLD	hg19	chr16	72
IAD27506_Pool1_A	J	6	AMPL588486723	GCACTCTAGAAAGTATGTTTGTGTTGGT	ACATTCTCAATGGACTAAAAGAGGCTTT	GENE	CYLD	hg19	chr16	103
IAD27506_Pool2_A	J	8	AMPL588524493	CCACATTTACATTTCATTGAGGAGGAT	GAATTGTACTTTCAACACACGCAAAAC	GENE	CYLD	hg19	chr16	78
IAD27506_Pool1_A	J	8	AMPL588639724	GGCCTAATGACATTCTTTTCATGGT	TGCAGAGAACAGCAAATAACTCCA	GENE	CYLD	hg19	chr16	115
IAD27506_Pool2_A	J	10	AMPL588650418	GCTGCATCCCTTGCCAGAATA	ATGCAGAAGAAAGGCGTTTTCAG	GENE	CYLD	hg19	chr16	114
IAD27506_Pool1_A	J	10	AMPL588654792	AACATGCTTACTGTTTCAGAGAGTGT	GGCAAGTTAGGCATTATGCAAATTACT	GENE	CYLD	hg19	chr16	118
IAD27506_Pool2_A	J	12	AMPL588782772	TTCCCTTCCCCTTCTCACATTTC	GTTTATCCATTAAGTGAAGGGAAGCTCA	GENE	CYLD	hg19	chr16	122
IAD27506_Pool2_A	J	14	AMPL589076431	GGGTCTTCTGTTGACTCACAACC	AGCGGTCTACTTATTCTGTTTCCAAAA	GENE	CYLD	hg19	chr16	125
IAD27506_Pool2_A	J	16	AMPL589089756	TCCTTTTTCTTTTGCAGCTTATTTGCT	ACAATTTCTGTCCTCAGTAGCTCTTG	GENE	CYLD	hg19	chr16	72
IAD27506_Pool1_A	J	12	AMPL589092545	ACACTGTGTTACTTAGACCCAAAGAAAA	ACCATGTAAAGGCAAAATAGCAATTTGT	GENE	CYLD	hg19	chr16	80
IAD27506_Pool2_A	J	18	AMPL589181865	ATCTTTTCAGCATTTGGAGGCTACT	GAATTGTAATGACCCTGGATGCCT	GENE	CYLD	hg19	chr16	76
IAD27506_Pool1_A	J	14	AMPL589188664	GCTTGGAGATAATGATTGGGAAGAAGAA	TGCCTCATGGCACTATCTATACCTAT	GENE	CYLD	hg19	chr16	71
IAD27506_Pool1_A	J	16	AMPL589308642	TTTCTCCTAGATCCTGAGGAATTCTTGA	GGAAATCATGTCTGTTGAATAATGGCA	GENE	CYLD	hg19	chr16	104
IAD27506_Pool1_A	J	18	AMPL589408487	GAACCCCTTTTCCTATGGATCGT	AGTTCTAGCTTGTCCAATGCAACA	GENE	CYLD	hg19	chr16	124
IAD27506_Pool2_A	J	20	AMPL589417558	GTGATGAAGATTGTGGCGTGTT	TCTCCAACCTTCAAAGAAACTCTGG	GENE	CYLD	hg19	chr16	113
IAD27506_Pool1_A	J	20	AMPL589434123	TCGAACTTCCTCCTTTGGAAATAAACT	CCAAAATTTTCTTACCATGTCCACACC	GENE	CYLD	hg19	chr16	95
IAD27506_Pool2_A	J	22	AMPL589462503	CTTAGATATGGATATGTGTGTGCCACAA	ACTTTGACATGTGAATATGCTCTTCAGT	GENE	CYLD	hg19	chr16	101
IAD27506_Pool1_A	J	22	AMPL589483198	CATTTGTGTGTATGTGTTTACTGGTCAA	GGCAGTCCCAAAGCATGTTTTC	GENE	CYLD	hg19	chr16	125
IAD27506_Pool2_A	J	24	AMPL589483738	CACAGAGTTACTTTTGGCAATTACCAAT	CCAGATCTCAGCTGTACTTTCACA	GENE	CYLD	hg19	chr16	74
IAD27506_Pool2_A	L	2	AMPL589484830	GCATGGACACCACGTTGCT	AGTAGGGTGAAGTGACTTTTTCTTGG	GENE	CYLD	hg19	chr16	125
IAD27506_Pool1_A	J	24	AMPL589487504	CTCCAAATAGACGTGGGCTGT	CTCCAAAGAATATTCCGGAGACTGT	GENE	CYLD	hg19	chr16	81
IAD27506_Pool2_A	L	4	AMPL589491621	AGGACCCCTGTTAGCAGAGAG	TGCATACAAATACACAGACACACATGAA	GENE	CYLD	hg19	chr16	77
IAD27506_Pool1_A	L	2	AMPL589499451	TCACAATGAGTTCAGGCTTATGGAG	CGGTACTTTAAGGAGCTTTTGTGTTTG	GENE	CYLD	hg19	chr16	79
IAD27506_Pool2_A	L	6	AMPL589499670	TGTTTCATAGGACACCAATATTAAGGCA	AAGTCTTTTCCAAATCGAGGCATCT	GENE	CYLD	hg19	chr16	118
IAD27506_Pool1_A	L	4	AMPL589502217	CTGATTATTCAGATGCCTCGATTTGGA	TCTGACAATTTCCACAAAACCAACAAAA	GENE	CYLD	hg19	chr16	95
IAD27506_Pool2_A	L	8	AMPL589508595	CAAGAATGCAGCGTTACAGACAAA	ACTGCATGAGGTTGCTCTAGAATTTTTA	GENE	CYLD	hg19	chr16	115
IAD27506_Pool1_A	L	6	AMPL589516003	GCAAAAGGCAAGAAAAATCAGATTGGAT	TTTTAAACAGGCTGAACCTCTCCTC	GENE	CYLD	hg19	chr16	104
IAD27506_Pool1_A	L	8	AMPL589546783	ACACTGCATCTTCTGGATAAGTTAACC	TGAAGACAATGGAAAGATGATCAGGAAAT	GENE	CYLD	hg19	chr16	96
IAD27506_Pool2_A	L	10	AMPL589547939	GTTGCCTTTCAGAATGTGGTAATTGTAA	ATTCAACCAAGACGAGAGTTGGAA	GENE	CYLD	hg19	chr16	79
IAD27506_Pool2_A	L	12	AMPL589580642	TCCTGGGAGAGATGGATATTTAAACCT	AGCTGCTGCTAACATTTCGATAACATAT	GENE	CYLD	hg19	chr16	93
IAD27506_Pool2_A	L	14	AMPL589583195	GGGTGGTGAGATGATGATTAGATCA	AGGGTGATTGGACTTCTAGGCT	GENE	CYLD	hg19	chr16	109
IAD27506_Pool2_A	L	16	AMPL589583613	GTGATTCATGATTCATGATTACAAGTAGAAAAT	TGCTCTCCTTCCCCACTCT	GENE	CYLD	hg19	chr16	75
IAD27506_Pool1_A	L	10	AMPL589584857	GGCTGAGAGACTCTGGGTTTAG	CATTCACCCATTTCTTCATTCAACACATA	GENE	CYLD	hg19	chr16	110
IAD27506_Pool1_A	L	12	AMPL589585881	CCAGTACTCCCATTAAATTCAGTGTAGT	GGTCTAAACACACACTATGGCTGTTATT	GENE	CYLD	hg19	chr16	92
IAD27506_Pool1_A	L	14	AMPL589587582	TCTCTGGGATAACAAATCCTTGTCA	CCGACTCCTCACCTGCTTT	GENE	CYLD	hg19	chr16	117
IAD27506_Pool2_A	L	18	AMPL589589241	TGACTCCATCCACAGAAGAATGTTTT	CATTTATCTACAGCATTTGGCAAACAGA	GENE	CYLD	hg19	chr16	116
IAD27506_Pool1_A	L	16	AMPL589590732	GTTGTTACTGTTGCTAAGGATTTTCTCC	ACTATCTCTCCCCCTTGTTCTCAAAA	GENE	CYLD	hg19	chr16	105
IAD27506_Pool2_A	L	20	AMPL589591006	AGCATGTTTTATTTTTATTTCTTGTCTGCA	ACAGCAGCACTTCATTCATCTCTAAA	GENE	CYLD	hg19	chr16	100
IAD27506_Pool1_A	L	18	AMPL589592328	TTCACTTTTTGTGATTTTGTGGTCATGT	GGAAACAAACAGCAGGTTGAGGTA	GENE	CYLD	hg19	chr16	105
IAD27506_Pool2_A	L	22	AMPL589592538	AATGCATTTTAGTCTGTGTACCTCAA	TTTTTGGCTCCTAGAATCTCAATTTCCT	GENE	CYLD	hg19	chr16	109
IAD27506_Pool2_A	L	24	AMPL589593126	GCAGCTTCATCCTCCTTCTGATTAAAG	CACTGACATGTATCATCTATGGTCCTG	GENE	CYLD	hg19	chr16	71
IAD27506_Pool2_A	N	2	AMPL589593949	GGTTTGGTGCAATTCTCCATTAATGA	GGTCTTCATAAGGCCCCACAC	GENE	CYLD	hg19	chr16	124
IAD27506_Pool2_A	N	4	AMPL589594894	GCCAGATTCTTCCTATCCCTAGGATTC	GAAGATGCCATGTTCAAACAAGCA	GENE	CYLD	hg19	chr16	102
IAD27506_Pool1_A	L	20	AMPL589594903	GAACTGTGTTGTCACCCAAATTCC	TCTACAATCATCCAAGCAGATGCAAA	GENE	CYLD	hg19	chr16	84
IAD27506_Pool1_A	L	22	AMPL589595419	ACCACAGCGGATGTTGTAGAC	GATGACTTTTCTGCCTTTCTGCAC	GENE	CYLD	hg19	chr16	95
IAD27506_Pool1_A	L	24	AMPL589598503	CTCGCTCTGATTTAGCCTTAATTTTGTTA	CAGCCTTCTCATAACCCAAAACC	GENE	CYLD	hg19	chr16	113
IAD27506_Pool2_A	N	6	AMPL589599328	GCTGACGATCTAGGTAAGACTGG	ATCCAAACAGGTCTTCTTCAAGTTCT	GENE	CYLD	hg19	chr16	113
IAD27506_Pool1_A	N	2	AMPL589602625	GGAATGTAAACCCCTTAAAGCAGATGT	CACCTCTTCTCCCCAGAAAGG	GENE	CYLD	hg19	chr16	127
IAD27506_Pool1_A	N	4	AMPL589609588	TACCCAGGCTGTCATGGTAG	CACTCCCTCCCCAAGTAACATTAA	GENE	CYLD	hg19	chr16	130
IAD27506_Pool2_A	N	8	AMPL589620312	CCTTCTCCGTTCCCCTTCAGA	ATTACCACTGCATCCTGACTCAAG	GENE	CYLD	hg19	chr16	81
IAD27506_Pool1_A	N	6	AMPL589626948	TGGAGCAGCTGAAGGTTTTCT	GCCAGGAAATCAAATGTGGTTCT	GENE	CYLD	hg19	chr16	128
IAD27506_Pool1_A	N	8	AMPL589843542	GAGGGAGTGGTGAGAAAGGGTATA	GGTGAAATACCGAGTGCCTCTG	GENE	CYLD	hg19	chr16	122
IAD27506_Pool2_A	N	10	AMPL589855258	GGCTGTACGGATGGAACCTT	ATTGGAAACCGGCTGCAATG	GENE	CYLD	hg19	chr16	86
IAD27506_Pool1_A	N	10	AMPL589859628	GGCCTGACTCTAGGTTTGCAT	CACTGTCACCATCACCTAATATAACATGA	GENE	CYLD	hg19	chr16	104
IAD27506_Pool1_A	N	12	AMPL589941218	GCAGAAGACCCTGCAAAATCTC	ACTGAATGGTAAAGAGTGGAATCTGTTC	GENE	CYLD	hg19	chr16	76
IAD27506_Pool2_A	N	12	AMPL589952020	GTGAACTCACTGACCACCGA	GTGCAGTGTTTAGCTCTTCCATTAC	GENE	CYLD	hg19	chr16	94
IAD27506_Pool1_A	N	14	AMPL589972418	ACTTTCTCTGTCAGCCCAGTCT	GGGTTCTCCTTAACTTCAGCCAA	GENE	CYLD	hg19	chr16	90
IAD27506_Pool2_A	N	14	AMPL589987920	ACATGGTCTAGAAGTGGGCTCA	CTGCACAAAACCTCACAGAGAAAAA	GENE	CYLD	hg19	chr16	126
IAD27506_Pool1_A	N	16	AMPL651471124	CGTAGCTGCCCTGGTAGGTTT	CTGAAGACCCAGGTCCAGATG	GENE	TP53	hg19	chr17	117
IAD27506_Pool2_A	N	16	AMPL653300382	CGAAACTGGGACTTTCTCGGA	ACGGATGGAACCCTGTCTTTG	GENE	NEMO	hg19	chrX	88
IAD27506_Pool1_A	N	18	AMPL653524326	ACGGCAGCCTGAAGAAAATGAT	GGTGAAAAGTTACTACCTGTCAAGGT	GENE	NFKBIA	hg19	chr14	107
IAD27506_Pool2_A	N	18	AMPL653524997	CACCATTTACAGGAGGGTAACACAA	TGTGCTTCGAGTGACTGACC	GENE	NFKBIA	hg19	chr14	82
IAD27506_Pool1_A	N	20	AMPL653531130	GCTGTTACATGTCACAGGATACCA	GGGACGAGAAAGATCATTGAAATTCTGA	GENE	NFKBIA	hg19	chr14	109
IAD27506_Pool2_A	N	20	AMPL653536660	CCACAAAGGTGAGGTTTAAAAGAAGTT	TGTACTTATATCCACACTGCACACTG	GENE	NFKBIA	hg19	chr14	99
IAD27506_Pool1_A	N	22	AMPL653545844	TCCTACCACAATAAGACGTTTTGGG	CTGACGTTATGAGCGCAAAGG	GENE	NFKBIA	hg19	chr14	118
IAD27506_Pool1_A	N	24	AMPL653721456	CGCCGCCTCCGAAACTT	GAGGAGTAGAAACAGTCCAGCTC	GENE	NEMO	hg19	chrX	113
IAD27506_Pool2_A	N	22	AMPL653726681	CGATTCAGGACCCAGGTTACTT	AGTCAAGTTTGGTGAACAGAATATGTCT	GENE	NEMO	hg19	chrX	89
IAD27506_Pool1_A	P	2	AMPL653737970	TGTGTGAGGACTCCTCTAGTTCAG	CGAGCAAACAGGCATATGAAATCAGATA	GENE	NEMO	hg19	chrX	88
IAD27506_Pool2_A	N	24	AMPL653977544	CAAATATACAAGTCCATGTTCTTTCAGCC	TCCGGAAGCTTAACGTGTCTTTT	GENE	NFKBIA	hg19	chr14	73
IAD27506_Pool1_A	P	4	AMPL668280710	ACCACCACACTATGTCGAAAAGTG	AGGCCTCTGATTCCTCACTGATT	GENE	TP53	hg19	chr17	78
IAD27506_Pool1_A	P	6	AMPL686293516	CAGGAAGTGGAAGGAGCTGTT	CGGAGTGCGAGTGGGAC	GENE	NOTCH1	hg19	chr9	87
IAD27506_Pool2_A	P	2	AMPL687198331	CCAGTGGCTGCACGTCT	TTACAGATGCAGCAGCAGAAC	GENE	NOTCH1	hg19	chr9	134
IAD27506_Pool2_A	P	4	AMPL695935882	GCAGAACTACACAAAAGAAATGAAATCT	AGAGGAGCCTTTGGAGTTGTTTG	GENE	MAP3K7	hg19	chr6	87
IAD27506_Pool1_A	P	8	AMPL695941653	CATCTTTTGCTCTCCACTTAGCTTTG	GGCTGATCTATTTGATTCCGATTCTTGT	GENE	MAP3K7	hg19	chr6	72
IAD27506_Pool2_A	P	6	AMPL705681709	GGATACGGCCAGGCATTGAAG	TCATCTTCTGTCCCTTCCCAGA	GENE	TP53	hg19	chr17	107
IAD27506_Pool2_A	P	8	AMPL706844244	CGCTTCTTGTCCTGCTTGCTTA	TCCTATCCTGAGTAGTGGTAATCTACTG	GENE	TP53	hg19	chr17	125
IAD27506_Pool1_A	P	10	AMPL707385550	ACAACCTCCGTCATGTGCTG	CAGTACTCCCCTGCCCTCAA	GENE	TP53	hg19	chr17	106
IAD27506_Pool1_A	P	12	AMPL707507446	TCAGGGCACAAGTGAACAGATAAAG	AGAAAAGCTCCTGAGGTGTAGA	GENE	TP53	hg19	chr17	79
IAD27506_Pool1_A	P	14	AMPL755590877	GGGAAGTCGTCCTGGTTCA	CTTCACACCCACCGTGCT	GENE	CARD11	hg19	chr7	112
IAD27506_Pool2_A	P	10	AMPL755590910	CTCTGTGGGCCACAGGAT	GCAGCGCAAGACCATCTG	GENE	CARD11	hg19	chr7	111
IAD27506_Pool2_A	P	12	AMPL755591047	GGGATCCATGGCTGAATGCAA	CTTCGTGCACTCGGTCAAG	GENE	CARD11	hg19	chr7	125
IAD27506_Pool1_A	P	16	AMPL755592990	CGGCTTTCTCGGCCAGA	GCCTTCGGTCACCTCTGT	GENE	CARD11	hg19	chr7	129
IAD27506_Pool1_A	P	18	AMPL755593183	CGATCCATGGAGGCTTGGTG	AGTCCAACATCTACCCCATCGT	GENE	CARD11	hg19	chr7	91
IAD27506_Pool1_A	P	20	AMPL755594300	CAGCTGGTCCTCGTCCAC	GTGTGCCGGCTGAAGGA	GENE	CARD11	hg19	chr7	124
IAD27506_Pool1_A	P	22	AMPL755595829	CTTCACCCTACCCAGGAACAT	ACCAGGCTATGATTTCTCTTGCATTAAAA	GENE	CARD11	hg19	chr7	120
IAD27506_Pool1_A	P	24	AMPL755597185	AGATCCCTGCCCCTGCT	GCCTCTGAGGCTCCTCTCT	GENE	CARD11	hg19	chr7	136
IAD27506_Pool2_A	P	14	AMPL755597361	CTCTGCACCAGCGTCTTG	TCTGACCGCCACCCTCT	GENE	CARD11	hg19	chr7	129
IAD27506_Pool2_A	P	16	AMPL755598131	AGGGCCTCCAGCTCCTT	GGACAGGTGGTGCCACA	GENE	CARD11	hg19	chr7	113
IAD27506_Pool2_A	P	18	AMPL755599449	CTTCTCACACACCCGGATGAA	GCTGACCAAAGCCGCTGT	GENE	CARD11	hg19	chr7	86
IAD27506_Pool2_A	P	20	AMPL755599989	CATTCAGCGTCGTGTGCT	GTCCCAGTAGGGCTTTTCTCTT	GENE	CARD11	hg19	chr7	101
IAD27506_Pool2_A	P	22	AMPL755600530	GGAGAATTGAGCCCTGGTGAC	TCAAGGTGAAGGACGACAACTAC	GENE	CARD11	hg19	chr7	129
IAD27506_Pool1_B	A	1	AMPL755601184	CAGGCGGTCCCCATGTA	CCCTCCCTCTTCTCCTCCAG	GENE	CARD11	hg19	chr7	137
IAD27506_Pool2_A	P	24	AMPL755604340	CTGTTCACAAACAAAGGGTCGAA	GGGACACACTCACCATAAACACAT	GENE	CARD11	hg19	chr7	81
IAD27506_Pool1_B	A	3	AMPL755606292	GCCTGGTACACACCCCTTC	GCCAGAGCAGCAGTTGAATGT	GENE	CARD11	hg19	chr7	114
IAD27506_Pool2_B	A	1	AMPL755608527	ATGCCTGTCCCCAGCATT	GCAGGGTACAGCCCATTCC	GENE	CARD11	hg19	chr7	131
IAD27506_Pool1_B	A	5	AMPL755610813	AAACTGCTAGGCCAGGTCAG	CACCCTGGGCAGAGAGATG	GENE	CARD11	hg19	chr7	132
IAD27506_Pool1_B	A	7	AMPL755616648	GCGTAGCGCATGGCTAAGTT	AGAAGAAGCAGATGACGCTGAC	GENE	CARD11	hg19	chr7	100
IAD27506_Pool2_B	A	3	AMPL755616762	CCGCAAAGAGGTCCTAAGGTT	TGTAACCGGCACATGCTCAG	GENE	CARD11	hg19	chr7	121
IAD27506_Pool2_B	A	5	AMPL755616829	GGGATAACAGATGCCGAGTACC	TTCAGATCCCAAGCACTGCAA	GENE	CARD11	hg19	chr7	115
IAD27506_Pool1_B	A	9	AMPL755622108	AGGCTCCCGTTGCATCTG	TCTTCCAAAGCAGAACATCTCTTTGAT	GENE	CARD11	hg19	chr7	88
IAD27506_Pool2_B	A	7	AMPL755625014	GTACCGCTCCTGGAAGGTTAG	GCCTCACGCACTTCCTGATG	GENE	CARD11	hg19	chr7	123
IAD27506_Pool1_B	A	11	AMPL755630530	CTGCAGCTTGATGACCTCGT	TGCGTCTGGAACCTCCTTTTTC	GENE	CARD11	hg19	chr7	83
IAD27506_Pool1_B	A	13	AMPL755634775	TGAGCTTGGCAGGGTTGATATAG	CAGTGAGACTGCTTTATTAAGCTTGTTG	GENE	CARD11	hg19	chr7	114
IAD27506_Pool1_B	A	15	AMPL755649110	GTGGGTGGTGGGCATGAA	GACGCCAGCCCTAGCTC	GENE	CARD11	hg19	chr7	115
IAD27506_Pool1_B	A	17	AMPL755650091	CTTCCAAAGGCTCAGCAGTGA	GGCCCTTTGCTTGTTGGG	GENE	CD79A	hg19	chr19	135
IAD27506_Pool2_B	A	9	AMPL755656490	CCACTCACAGCCTGAAGCATA	GTTGGTTAGTTTGAGTTGCAGCAG	GENE	CD79A	hg19	chr19	126
IAD27506_Pool2_B	A	11	AMPL755676244	CCCTCCTCTTAGAGTCCAGATGT	GAGCCTAGAATTTTATTACCCAGAACTGT	GENE	CARD11	hg19	chr7	73
IAD27506_Pool1_B	A	19	AMPL755685851	CTCTTTCCCAGTCACCAGTTTGT	CAGAGTGATCTGGTCTTTCCCCTA	GENE	CARD11	hg19	chr7	88
IAD27506_Pool1_B	A	21	AMPL755703192	TGAGGATCATCACGGAGGGT	TGAGTTCCTCAGAAGGCAGAAGA	GENE	CARD11	hg19	chr7	121
IAD27506_Pool2_B	A	13	AMPL755703907	CGAGAGAGACAGAGTGACAGATG	GTCTAGGTCCCTGTTTGATTTGTGT	GENE	CARD11	hg19	chr7	123
IAD27506_Pool2_B	A	15	AMPL755706303	CTTCTCTCGGGAGTAGATGATGGT	AGTTCTGTAGAGCCCAGAAGGT	GENE	CARD11	hg19	chr7	121
IAD27506_Pool1_B	A	23	AMPL755706501	CCCTCAGTGGGCACCAG	ACGAGATGAGGATCGAGATGGT	GENE	CARD11	hg19	chr7	121
IAD27506_Pool2_B	A	17	AMPL755707608	CGGTAGGTGCTCCGGAGA	CAGGGCCTGACTGATTGATAAATTCA	GENE	CARD11	hg19	chr7	109
IAD27506_Pool2_B	A	19	AMPL755709413	CTTGCTCTCCAGGTTGACGAT	CAGTACTCGCAGTGCTTAATCGAA	GENE	CARD11	hg19	chr7	84
IAD27506_Pool1_B	C	1	AMPL755711739	GATCTGCTTCCTGTACTTGTCCTT	GGGTTGGGATGATGCCTGTC	GENE	CARD11	hg19	chr7	123
IAD27506_Pool1_B	C	3	AMPL755713849	CCGGCTCACAGACCCTCT	TTCCACCTCGGAGGAGTCA	GENE	CARD11	hg19	chr7	107
IAD27506_Pool1_B	C	5	AMPL755716868	CATGAATGGTCCCCTTTGTAAGAGA	GGAGCAGGTCAACCTCATGT	GENE	CARD11	hg19	chr7	88
IAD27506_Pool2_B	A	21	AMPL755718283	CAGGAAGTACTTGCTGTCTTCAGG	CCACCACTAACGCCAGCTTT	GENE	CARD11	hg19	chr7	122
IAD27506_Pool2_B	A	23	AMPL755719206	ACCTTTCCAGAGAGAACTTCCTGA	GCCACCCCTGGTACTGATG	GENE	CARD11	hg19	chr7	130
IAD27506_Pool1_B	C	7	AMPL755722856	GAGGTCCTGCTGACACACA	GCAGGAGCTGGTCAACAGG	GENE	CARD11	hg19	chr7	117
IAD27506_Pool1_B	C	9	AMPL755723689	CGGTGGAGGGAGGTCTCA	CGCTGTCTCTGCTCTCCAG	GENE	CARD11	hg19	chr7	128
IAD27506_Pool2_B	C	1	AMPL755725248	CCTCCTCCTGCAGGTTGTAGAT	CTGACCCTCTGAAACCTCCTC	GENE	CARD11	hg19	chr7	114
IAD27506_Pool1_B	C	11	AMPL755728741	CCCTCTGTGACCCGTCCTA	CACACTCACATGCATGCTTTCC	GENE	CARD11	hg19	chr7	109
IAD27506_Pool2_B	C	3	AMPL755733081	GGTCCTCCATAGACTCAGGGAAA	GTGACGATGTTGTGCACGTC	GENE	CARD11	hg19	chr7	130
IAD27506_Pool1_B	C	13	AMPL755736352	AGGTTCATCGTTTCCCCCAAC	GAACTGGAGCGGGAGAATGA	GENE	CARD11	hg19	chr7	96
IAD27506_Pool2_B	C	5	AMPL755738611	GGCAAAAGCCCAGTCCTC	TGCACCCGTAACGTGTGT	GENE	CARD11	hg19	chr7	134
IAD27506_Pool1_B	C	15	AMPL755739255	CTCCAGTGTCTCAGCTCACTT	GCAGTTTAGAGGGAAGAAGAGTGG	GENE	CD79A	hg19	chr19	123
IAD27506_Pool1_B	C	17	AMPL755739787	CTGTCCTGGTACATGGTGTCA	GAGGACGGCCTGATCACATC	GENE	CARD11	hg19	chr7	96
IAD27506_Pool2_B	C	7	AMPL755741696	GAGGGTAACCTCACTCTTCTCCA	CCCCTAGAGGCAGCGATTAAG	GENE	CD79A	hg19	chr19	129
IAD27506_Pool2_B	C	9	AMPL755743809	TCCTGGTTTTTGGTCTTCAGCATT	CGGTTGAATAAGATGGAGGAGGA	GENE	CARD11	hg19	chr7	96
IAD27506_Pool2_B	C	11	AMPL755748222	GCCGGATGTAGAACGAGTCC	GTGGTGAGGAAAGCTGCTGTA	GENE	CARD11	hg19	chr7	114
IAD27506_Pool1_B	C	19	AMPL755751996	CACCCCAGCGGGTAATGAG	CGGTTTCCGTAAGATCCACGA	GENE	CD79A	hg19	chr19	124
IAD27506_Pool1_B	C	21	AMPL755754992	AGAGACTGATTTCTCTCCAGCTTACAT	CGTTGCCTTTTCTGAGTGTTTCTTG	GENE	CARD11	hg19	chr7	81
IAD27506_Pool2_B	C	13	AMPL755767050	CTGCAGGTGGTGCCTGT	GCATATTGATTTCTCTGTGTGGTTCA	GENE	CARD11	hg19	chr7	131
IAD27506_Pool2_B	C	15	AMPL755771467	CTTCCTCCAGGCGACCA	TCCCAGCCTATGACATACTTTCTCT	GENE	CARD11	hg19	chr7	133
IAD27506_Pool2_B	C	17	AMPL755778247	TCCTATCCACCCCAAACCCAT	GGGCCATGGACCCAACTG	GENE	CD79B	hg19	chr17	136
IAD27506_Pool1_B	C	23	AMPL755781495	GAATGATGTTCCTGTGGCTCTTCT	GGTGCTATGAGGTGATCCGT	GENE	CD79B	hg19	chr17	111
IAD27506_Pool2_B	C	19	AMPL755786402	CTCCCCCATCCCATGTGT	GCCAAAGGGCCTGGAGTAG	GENE	CD79B	hg19	chr17	88
IAD27506_Pool1_B	E	1	AMPL755790627	TTGCTGCCCTGTTGTCCTT	CCCAACCCCTTTCCTGGAC	GENE	CD79B	hg19	chr17	89
IAD27506_Pool1_B	E	3	AMPL765488738	GTGAGGGAAGCGGTTTACGA	AGCAATCCTCCGAAGTGAAAGAG	GENE	FAS	hg19	chr10	129
IAD27506_Pool1_B	E	5	AMPL765857704	GATTTGAACCGGTCTGTCTTCACT	AAACGTGTCAGGTGTGCTCA	GENE	TRAF3	hg19	chr14	83
IAD27506_Pool1_B	E	7	AMPL766026127	CAACGTCCGAGGCTCCTT	TGACAAAAGCCTGCCCTCC	GENE	CD79B	hg19	chr17	122
IAD27506_Pool1_B	E	9	AMPL783417519	GCATTTGCCGCCGTTCTT	GTTTCCACTTCTGTAGAATGGGTTG	GENE	NOTCH1	hg19	chr9	132
IAD27506_Pool1_B	E	11	AMPL796411954	TGCAGCTCCCCCTGTTG	CGCCAAGGTGGATGTCTGG	GENE	MAP3K14	hg19	chr17	105
IAD27506_Pool2_B	C	21	AMPL796427264	CATGTGCAGCATCATACAGCAG	ACTTTATGTCTCATCCCCCTTCTCA	GENE	MAP3K14	hg19	chr17	89
IAD27506_Pool1_B	E	13	AMPL796762844	GGGTTCTTCCTGCACAGTC	GGAACTGCAGCAGCTGGAA	GENE	MAP3K14	hg19	chr17	132
IAD27506_Pool2_B	C	23	AMPL796767506	CGGCTGCCCGTACCTAT	CCAAACAAGTCTCCTCCCTTGA	GENE	MAP3K14	hg19	chr17	131
IAD27506_Pool1_B	E	15	AMPL796786756	CCAGACTCCTCCTTGCTCAAAG	CAATTACCACCAGACCCTCCAT	GENE	MAP3K14	hg19	chr17	130
IAD27506_Pool2_B	E	1	AMPL796804554	CCCTTGGCGAAAGCTCTCTC	TTCCCCTCACCATTGTACTCTCT	GENE	MAP3K14	hg19	chr17	106
IAD27506_Pool2_B	E	3	AMPL796880521	TGGGACTCTGCCCGTCA	GCCGCTCTCCTGACTATCAC	GENE	MAP3K14	hg19	chr17	138
IAD27506_Pool1_B	E	17	AMPL796917095	TTCCACACGTGGTTCAGACATT	CCAAGCCTCTGAAGGAACCAG	GENE	MAP3K14	hg19	chr17	89
IAD27506_Pool2_B	E	5	AMPL796938442	GCTTAAAACAGAGTTGCCCAAGG	CCTCTGTGCTGATAGCTGTGTT	GENE	MAP3K14	hg19	chr17	85
IAD27506_Pool2_B	E	7	AMPL798729364	GTTTGGCATAAAGCCCTGCTT	CTCGTCCCACCAATCTCCATATAATT	GENE	RIPK1	hg19	chr6	128
IAD27506_Pool1_B	E	19	AMPL798740157	TGGCATTCAGATTGGAGCCTAC	GTTGAGTCCTTCCAGGGTATCTTAC	GENE	RIPK1	hg19	chr6	97
IAD27506_Pool1_B	E	21	AMPL801435588	AAACATGCAGATGAAAGTTTTGACACA	TCAGTGGCCTTGTAAATAACTGGATAAT	GENE	API2	hg19	chr11	105
IAD27506_Pool1_B	E	23	AMPL802390070	GCTTAAACACACAGGTGGACCTA	CTGTGTGTCTTCAACCTGATGG	GENE	MAP3K14	hg19	chr17	116
IAD27506_Pool2_B	E	9	AMPL802420994	CTGTGAGCAAGGACTTTCCCA	GCATGACTCACCTGTTCCTCTTC	GENE	MAP3K14	hg19	chr17	105
IAD27506_Pool2_B	E	11	AMPL803651431	ACTCTATGGAATGAGGCAGCTGTA	TCTGGCCTGTTCCCAGATTTTATG	GENE	RIPK1	hg19	chr6	126
IAD27506_Pool1_B	G	1	AMPL803749935	CTGTGAGCAGCAGTTGATAATGTG	CCTACACAGTCAGAAAAGATGCTCTTA	GENE	RIPK1	hg19	chr6	120
IAD27506_Pool1_B	G	3	AMPL803881910	CCCCACCTTCCCACTCAG	TCTCTCCCCTAAGTGCTAAATTCCTATT	GENE	MAP3K14	hg19	chr17	127
IAD27506_Pool1_B	G	5	AMPL808873225	GATCAGTGACCAAGGCCAACT	CCTCACCCAGAATTGTCCCTTTG	GENE	MAP3K14	hg19	chr17	121
IAD27506_Pool2_B	E	13	AMPL808906115	GCCCTTCTCTCACAGCTCCATA	TCCCCTCACCCTGTCTTAACA	GENE	MAP3K14	hg19	chr17	96
IAD27506_Pool1_B	G	7	AMPL809581378	TCCTCTGTCCACCTCTGTCTT	CTGAGGAAAGAGCCCATCCAC	GENE	MAP3K14	hg19	chr17	89
IAD27506_Pool2_B	E	15	AMPL809583300	AGCTCCGCTGCAGACAC	AGGCCTCACCTGTTGTCTTTT	GENE	MAP3K14	hg19	chr17	111
IAD27506_Pool1_B	G	9	AMPL811422169	CAGCCTCAGCATAGCACCTTT	GTTGCCCTTCTCCATGTACTCC	GENE	RIPK1	hg19	chr6	122
IAD27506_Pool2_B	E	17	AMPL811451053	AAGGGAAGTACTCCCTGGTGAT	TGCTAACGAGCTGCAAACAAAC	GENE	RIPK1	hg19	chr6	119
IAD27506_Pool2_B	E	19	AMPL816941263	TGGTCAGGTAGGTTGAAACCCT	CATGGACCTTCTTCCTCTGAATTAGATG	GENE	BAFF	hg19	chr13	106
IAD27506_Pool1_B	G	11	AMPL816961778	TGATAAGACCTACGCCATGGGA	CACAATTAGCAGGGTGTGAGAACTAA	GENE	BAFF	hg19	chr13	125
IAD27506_Pool1_B	G	13	AMPL819400865	GCAGGTGGGAATTGGACTGTA	CAGAACCCATCAAAGGCCTCT	GENE	MAP3K14	hg19	chr17	128
IAD27506_Pool2_B	E	21	AMPL819416675	GGTGTCCCGCGAGCTTT	CATGGAGGCAACCCTTACCC	GENE	MAP3K14	hg19	chr17	129
IAD27506_Pool1_B	G	15	AMPL819863663	AGTGGGTGGAGGGTCTCA	CCCGTGTGTGTTGGAAGG	GENE	MAP3K14	hg19	chr17	132
IAD27506_Pool2_B	E	23	AMPL819899815	GCTTTGCTGCGACGCTTTC	GCTCAATATGCAAATCTGTCCCTTTT	GENE	MAP3K14	hg19	chr17	87
IAD27506_Pool2_B	G	1	AMPL820061554	TGCCCACAGATTGAGGTAAGTAATTC	ACTCTTCACGTCCTCTTCTACACT	GENE	RIPK1	hg19	chr6	125
IAD27506_Pool1_B	G	17	AMPL820062929	AGAAGAAAGTGTAGAAGAGGACGTGA	AGCTAGCTTACCTCAAATCTCAATAACA	GENE	RIPK1	hg19	chr6	91
IAD27506_Pool1_B	G	19	AMPL821012468	AGTGTTTCTGGAAGAGTGGGTTTC	AGTTGGTGTTTCACTGTCTGCAA	GENE	BAFF	hg19	chr13	94
IAD27506_Pool2_B	G	3	AMPL821940046	TGGTACTCTTCATTTCACTTGGGTTT	CACAGTTTTTCCAGTGCTTTCCC	GENE	RIPK1	hg19	chr6	125
IAD27506_Pool1_B	G	21	AMPL821964014	CTGGACCCAATCAGGGAAAATCT	CATCTGGTAAACCTTTTCTTTCAGTCC	GENE	RIPK1	hg19	chr6	85
IAD27506_Pool2_B	G	5	AMPL821981684	GAAATTGACCATGACTATGAGCGAGAT	CTGGCTGACGTAAATCAAGCTG	GENE	RIPK1	hg19	chr6	122
IAD27506_Pool1_B	G	23	AMPL821991842	TGTTCCAGGATCGACCTTCTGA	CTCTGAGGCAGCCAACTTTCT	GENE	RIPK1	hg19	chr6	82
IAD27506_Pool1_B	I	1	AMPL822368602	CCTTTACCCACTACTTGCACAGT	TCTCCCTGTCGGATGACAGT	GENE	MAP3K14	hg19	chr17	103
IAD27506_Pool2_B	G	7	AMPL822377383	CCACAACCGACTCACCTTCTC	TCACAGCCATCTTCCACTTTTCC	GENE	MAP3K14	hg19	chr17	107
IAD27506_Pool2_B	G	9	AMPL823308299	CAGACCTCTGGTTGTGTCTCAT	GCCAGCTGCCATCTCTATCATC	GENE	MAP3K14	hg19	chr17	131
IAD27506_Pool1_B	I	3	AMPL823318851	CCCTAGGCCCCTACACTCAG	AAGAAACAGAGCTCCGTCTACAAG	GENE	MAP3K14	hg19	chr17	127
IAD27506_Pool2_B	G	11	AMPL823334416	CTCTTCTCCACGGCCTCAA	GTCTCTCTCAGGATGAGCACAAG	GENE	MAP3K14	hg19	chr17	132
IAD27506_Pool1_B	I	5	AMPL823353528	CCATTTCCATCACTGCCATCTCC	TGTGGCAGAGGCACACATAAA	GENE	MAP3K14	hg19	chr17	123
IAD27506_Pool1_B	I	7	AMPL826269670	AGATGAACTCCAACTTGCAATACCAA	GGAGGAAAATAGCTACAGACATGGTG	GENE	BAFF	hg19	chr13	73
IAD27506_Pool2_B	G	13	AMPL826273615	GCATTGAAACTGCTGTGACCTACTTA	TCACAGAAAAGGCAATGGTAACTACTTT	GENE	BAFF	hg19	chr13	98
IAD27506_Pool1_B	I	9	AMPL827814135	GAGGAAGCTCCAGCTGTCAC	GGAGCTGGTGGTTCAAAGATCTAT	GENE	BAFF	hg19	chr13	114
IAD27506_Pool2_B	G	15	AMPL827819135	GAGGTAGCTTAACAACTAAATGGAGGT	GCACTTCCCCTTTTAAAGCTGAGA	GENE	BAFF	hg19	chr13	77
IAD27506_Pool2_B	G	17	AMPL827819652	CGCCTCAGCTGTCTTTCTAATAACT	TTCTCTAATCCCTGACTCCTAAAAGTGT	GENE	BAFF	hg19	chr13	122
IAD27506_Pool1_B	I	11	AMPL827821624	GGATCTTACACATTTGTTCCATGGCT	GAGGCTTTGAACAGTAAAACCAGAATT	GENE	BAFF	hg19	chr13	103
IAD27506_Pool1_B	I	13	AMPL828295830	TGGTACCATTTTGGGCGTTCTT	CATGAGTCCCTGGGTTCTGTG	GENE	RIPK1	hg19	chr6	115
IAD27506_Pool2_B	G	19	AMPL828312114	TTGGGAAGGTGTCTCTGTGTTTC	CCCATCCCGCTCAGAACTTA	GENE	RIPK1	hg19	chr6	86
IAD27506_Pool2_B	G	21	AMPL828872855	TCCCTGGGAACGGCTGA	GCCCCTGATGGCAGCTT	GENE	MAP3K14	hg19	chr17	128
IAD27506_Pool1_B	I	15	AMPL828880147	CTTGACCCTCCAGCTCCAG	ACTGGTTTGCTCCACCCTTAG	GENE	MAP3K14	hg19	chr17	119
IAD27506_Pool2_B	G	23	AMPL829458108	CATCCACAATGAGCACTGTCCTA	CTGAGGACAACGAGGGTGT	GENE	MAP3K14	hg19	chr17	118
IAD27506_Pool1_B	I	17	AMPL829464503	GGGATTAGTTACCTCAGTGAGCAG	TCTGTGGAGGAATACCTAGTGCAT	GENE	MAP3K14	hg19	chr17	123
IAD27506_Pool2_B	I	1	AMPL829469345	TGAGCTCACGCTGCCTTG	CTGACCCACACCTGAGCAAA	GENE	MAP3K14	hg19	chr17	114
IAD27506_Pool1_B	I	19	AMPL829477548	GGCTTTGGACTGTCTACACAGG	CCCCTTCCCCTATAGCAGACT	GENE	MAP3K14	hg19	chr17	125
IAD27506_Pool2_B	I	3	AMPL829490151	GGTGGAATGGGAAGGGATGAG	CACAAACTGATCAGCCCCTTG	GENE	MAP3K14	hg19	chr17	91
IAD27506_Pool1_B	I	21	AMPL831109542	ACCTTCTCCTCAGGCTCAGAT	GTAGCACATTCCTTCAATGATTTCCAAA	GENE	RIPK1	hg19	chr6	116
IAD27506_Pool2_B	I	5	AMPL831126167	CTCCGCTTTCTGTAAAAGGAAGGATAAT	GGAAGCCTACCGATGATGGTTTA	GENE	RIPK1	hg19	chr6	104
IAD27506_Pool2_B	I	7	AMPL831892790	GGACTCTATTTCCTGCTGTTCACT	TTGACCGGCTTGAAGGTACTG	GENE	RIPK1	hg19	chr6	93
IAD27506_Pool1_B	I	23	AMPL831893395	GTAGTGCACGCAGGACATCA	TCCCTTTCTGTGGAGTCATCCATAT	GENE	BAFF	hg19	chr13	80
IAD27506_Pool1_B	K	1	AMPL831899912	CAGTCTCTTCAACTTGATTGTGTGG	AGTCTTTTAGAGAGTGGAGTGAATGAGT	GENE	RIPK1	hg19	chr6	72
IAD27506_Pool2_B	I	9	AMPL831905850	CCCCAACCTTCAAAGTTCAAGTAGT	CTTTCCTTCCGTGGGAGGATG	GENE	BAFF	hg19	chr13	89
IAD27506_Pool1_B	K	3	AMPL831909045	AGAAGAAATGAAACTGAAGGAGTGTGTT	GCCAGGTCCCCTTGCAG	GENE	BAFF	hg19	chr13	129
IAD27506_Pool2_B	I	11	AMPL831911641	GGTGGTGTCTTTCTACCAGGTG	CTGCTGCAAACTCACTTTCAGT	GENE	BAFF	hg19	chr13	125
IAD27506_Pool1_B	K	5	AMPL832107471	CCAGAGTTTGGTACAGGCCAA	GCTTGTGACTATCGAAGACCCATTTAC	GENE	RIPK1	hg19	chr6	99
IAD27506_Pool2_B	I	13	AMPL832112999	TGTTTCATGACACCCATTCTAATGTTGA	CTCATTCTCTTCTTGTGGGTGCT	GENE	RIPK1	hg19	chr6	98
IAD27506_Pool1_B	K	7	AMPL832120336	GGAGTCCTGGTTTGCTCCTT	CGTCTCCTTTCCTCCTCTCTGTT	GENE	RIPK1	hg19	chr6	131
IAD27506_Pool2_B	I	15	AMPL832126499	GCCCAGACAGAATGTGGCTTAC	ATTACCATGACTGGCTGCACT	GENE	RIPK1	hg19	chr6	105
IAD27506_Pool1_B	K	9	AMPL832133814	AGAGGGAAAAGGCACTGCTTATT	AGCCATGTGAGCTATATAATCCATTGTTC	GENE	RIPK1	hg19	chr6	73
IAD27506_Pool2_B	I	17	AMPL832143303	CAGCCAACCTCAAGTACTGTATCA	GCAGACTAGGCATATGACTTGGAA	GENE	RIPK1	hg19	chr6	86
IAD27506_Pool1_B	K	11	AMPL833321308	GCCCAGAACTGAGAGGAGATCA	GAATACCTCCACTCACGAAGGAT	GENE	MAP3K14	hg19	chr17	80
IAD27506_Pool2_B	I	19	AMPL833326879	CTTTGACGTCCCCATGCAGA	CTCGGGCAAGTCCCATGTATAG	GENE	MAP3K14	hg19	chr17	132
IAD27506_Pool1_B	K	13	AMPL833670913	AGATCTGATTTGCTTACGGCCTT	GGTGCCGCCATTCTTCTTAG	GENE	RIPK1	hg19	chr6	124
IAD27506_Pool2_B	I	21	AMPL833683679	GAGCACAATGAGCTGAGGGAA	TTTGCAAATATCGCCCAGAGT	GENE	RIPK1	hg19	chr6	116
IAD27506_Pool1_B	K	15	AMPL833687753	GCTGTAGTACTCTGGGCGATATTT	CCTATGATCACTGATTCCTAAATGGGATT	GENE	RIPK1	hg19	chr6	122
IAD27506_Pool1_B	K	17	AMPL834345640	TGATAGCCAAGTTCTGTTCACAAGT	GATGGAGGACAAGCAGACTGG	GENE	MAP3K14	hg19	chr17	127
IAD27506_Pool2_B	I	23	AMPL834352827	TTTTTGACAGCGCACTGGAAG	CCAGAAACTCAAGCCAGTGGATTAT	GENE	MAP3K14	hg19	chr17	95
IAD27506_Pool1_B	K	19	AMPL834357594	CAGTGGACTTCTTCTCGGTACTC	GCTGGAGAGTCTTCCTCACTGTA	GENE	MAP3K14	hg19	chr17	82
IAD27506_Pool1_B	K	21	AMPL840128640	CTTGACGGCTGCCCTTCTTA	AAAGCACTCCACCAATCCCAA	GENE	MALT1	hg19	chr18	129
IAD27506_Pool1_B	K	23	AMPL840169373	TGCAAATAAAGGCACACCTGAAGA	GTCTATGCCAAAATAAGTTTCCAGTTTCA	GENE	MALT1	hg19	chr18	121
IAD27506_Pool2_B	K	1	AMPL840318029	AGGTGTGTTTTTGATGAGTCATCCA	CTGGCTGAATTCAAAGGTGAAATTGTTA	GENE	MALT1	hg19	chr18	104
IAD27506_Pool1_B	M	1	AMPL840319026	GCAGGCTTTTATGTCTGTCGAGTT	CCAACATTCAGCTTCTTTCGTTACTTAC	GENE	MALT1	hg19	chr18	73
IAD27506_Pool2_B	K	3	AMPL840329220	GCCTCTTATCATCAGAAAACCTACCA	CTCCGGTGGTTTGTAAACTATACTTGTAT	GENE	MALT1	hg19	chr18	116
IAD27506_Pool1_B	M	3	AMPL840373435	CCAAGCCATTAAAATAGAAGAGGAAGCA	CTTGCTATCTTGACTGTCTCGATCATTA	GENE	MALT1	hg19	chr18	75
IAD27506_Pool2_B	K	5	AMPL840373724	CCAAGGAACCTACTGGTGTCATGTATA	TCCTTTGCTTAATTAAACGTTGCAGTTT	GENE	MALT1	hg19	chr18	100
IAD27506_Pool1_B	M	5	AMPL840420403	CCACCGTGGTCCAGATATATAGCA	CTGTGCAACCTTTTTCACCCAT	GENE	MALT1	hg19	chr18	129
IAD27506_Pool2_B	K	7	AMPL840429993	CAGCCTGTGTCTGCTGAAGTTA	CCATGAACTCCTGGAGAATAATCCTAAG	GENE	MALT1	hg19	chr18	103
IAD27506_Pool1_B	M	7	AMPL840432140	TTTAAGGAAGTGTTGATGGCGTCT	GGTAGTGAGGAATAGGGCTTCCA	GENE	MALT1	hg19	chr18	85
IAD27506_Pool2_B	K	9	AMPL840438931	CATTGGTTTTACAGTGTGTTGCTGT	CCAAAAGACCCCAAAATCAACTTCCTA	GENE	MALT1	hg19	chr18	77
IAD27506_Pool2_B	K	11	AMPL840443771	AAGTGTCACCTTACCAAAGGCAA	GAGCCTTGGCCCACTGTAG	GENE	MALT1	hg19	chr18	97
IAD27506_Pool1_B	M	9	AMPL840446783	TGCTGAATCTCTTGTGCGGAAT	TTTGAGATTTGCCTAGTAGGCCAAAATA	GENE	MALT1	hg19	chr18	124
IAD27506_Pool1_B	M	11	AMPL840553256	GGTGTCAAGGAGCAGAAGCTTT	TGCTCTCCTTTTTCTGAGTACTTTTCTC	GENE	MALT1	hg19	chr18	124
IAD27506_Pool1_B	M	13	AMPL840562901	CGGGCAACTGGACATCCT	GCAATGTCTATCAGACTCTTTTACCAAAC	GENE	MALT1	hg19	chr18	126
IAD27506_Pool2_B	K	13	AMPL840669137	GGGTGTGTATGTGTGAATATTTTCAGA	CCCAACATTCACTTCCTGCTTGT	GENE	MALT1	hg19	chr18	119
IAD27506_Pool1_B	M	15	AMPL840671168	ACTCAGGATTGGAAGATACTGTAGAGG	TCTGGTAAGGACCATTAGACATAAGACA	GENE	MALT1	hg19	chr18	86
IAD27506_Pool2_B	K	15	AMPL840687884	GGGAAGGAAGACTTGCTTTCAAACT	GACAGCTATCTGCTGGTGTAACATT	GENE	MALT1	hg19	chr18	120
IAD27506_Pool1_B	M	17	AMPL840695584	CCATTCACATCCTGGTAATCCAAGT	GAGCCTGTCAGAGAAACTAAATGGTAT	GENE	MALT1	hg19	chr18	123
IAD27506_Pool2_B	K	17	AMPL840700051	GTGCCAGTAGAGACAACTGATGAA	GCCTTTTCACAATGTCTCACTTTATGT	GENE	MALT1	hg19	chr18	103
IAD27506_Pool1_B	M	19	AMPL840702699	CGAAGGACAAGGTTGCCCTTT	CCAACAGTGAAACCACTTTGAAGTC	GENE	MALT1	hg19	chr18	89
IAD27506_Pool2_B	K	19	AMPL840706596	AAAGCTCCTTTGGTGGATGTGTA	AAGGAGTAAAAACTCATCCACAGCAT	GENE	MALT1	hg19	chr18	77
IAD27506_Pool1_B	M	21	AMPL840707339	AGATGCGTAATGCTGTGGATGA	ACTCTTCCATTCAACAACATGTTTACCT	GENE	MALT1	hg19	chr18	122
IAD27506_Pool2_B	K	21	AMPL840726190	GCAGTCTGTATGTTCAGAGTGCATT	TCAGACCTATATGGATTTGGAGCATCA	GENE	MALT1	hg19	chr18	103
IAD27506_Pool1_B	M	23	AMPL840731227	CGTTGATGCTCCAAATCCATATAGGT	TGTCATGGTCGATATTTAACTCCAACAA	GENE	MALT1	hg19	chr18	121
IAD27506_Pool1_B	O	1	AMPL840776314	CGCGCTGCCAGATTTGTTC	TGTAGCGGGTCCCCCAA	GENE	MALT1	hg19	chr18	117
IAD27506_Pool2_B	K	23	AMPL840776350	GAGGGCCATGTCGCTGT	TGATCCAGGAGCTCGCTGA	GENE	MALT1	hg19	chr18	111
IAD27506_Pool2_B	M	1	AMPL840948212	AACACTATAACATGATTCACTGGCTCAA	GTTTGTATTACTCACCAGGATGACCA	GENE	MALT1	hg19	chr18	95
IAD27506_Pool1_B	O	3	AMPL841056258	ATTCTGTAAGTGATGCTGCTGATGTTAT	TGATAATGCATTTTAAAGTTCTACTCACCCA	GENE	MALT1	hg19	chr18	104
IAD27506_Pool2_B	M	3	AMPL853589290	AAAAGTACTGAATGTGCATGGAATTGG	CGCATCAAACTAGAAAATGATATGCAAGG	GENE	TRAF6	hg19	chr11	69
IAD27506_Pool2_B	M	5	AMPL853590544	GCTAACCCCCTCAAGTACACATTT	CATTCTGAAGGATTGTCCAAGGAGA	GENE	TRAF6	hg19	chr11	104
IAD27506_Pool1_B	O	5	AMPL853590939	TTCTCCAGGTAGTTGTTTTTGAGCA	TGGAAGCCCTAAGACAAAGAACTTT	GENE	TRAF6	hg19	chr11	121
IAD27506_Pool2_B	M	7	AMPL853591173	ACATGTGCTAACAGCTAGAAAAGAACT	GACAATGAAATACTGCTGGAAAATCAACT	GENE	TRAF6	hg19	chr11	104
IAD27506_Pool1_B	O	7	AMPL853594011	TTGGACATTTCACCATCAGAGAAAGAAT	GTGTATTTTGTTTCTGTTAGGGATGCAG	GENE	TRAF6	hg19	chr11	74
IAD27506_Pool1_B	O	9	AMPL853595612	GCACAGTTGTCACAAGAAACCTG	CTTCAGAGTTGGCTAATGCTAATCCAT	GENE	TRAF6	hg19	chr11	125
IAD27506_Pool1_B	O	11	AMPL853596933	CATGGCGTTTGCACTGCTT	GGGAACCTCTCCAGCTCA	GENE	TRAF6	hg19	chr11	91
IAD27506_Pool2_B	M	9	AMPL853601265	ATCATATCCCTGGATCTCCTCCATAAA	TCTGAAAGTGACTGCTGTGTGG	GENE	TRAF6	hg19	chr11	80
IAD27506_Pool2_B	M	11	AMPL853601426	AGCGCACTAATAATGTGTCATCCTTAA	GCACCTGTAAGGCAAAACCAC	GENE	TRAF6	hg19	chr11	124
IAD27506_Pool1_B	O	13	AMPL853602592	ATCTTTTGTTACAGCGCTACAGGA	GTGTGAGTGTGTGTGTTACTTATAAAGG	GENE	TRAF6	hg19	chr11	122
IAD27506_Pool2_B	M	13	AMPL853602664	CATTCCAAAGTTGCCAATCTTCCAAAT	CTGACTGCTAAAATGGAAACTCAGAGTA	GENE	TRAF6	hg19	chr11	86
IAD27506_Pool1_B	O	15	AMPL853607141	GGTTCGTTTGAGCTCACTTACATACA	AGGTCCGGAATTTCCAGGAAAC	GENE	TRAF6	hg19	chr11	80
IAD27506_Pool1_B	O	17	AMPL853607342	CTCTGGTTTGGCATCCATTATCTCT	TGTCCACACAATGCAAGGAGAA	GENE	TRAF6	hg19	chr11	89
IAD27506_Pool2_B	M	15	AMPL853611644	GCGACCCTCTAACTGGTGAATA	CCTACAAGAGAACACCCAGTCAC	GENE	TRAF6	hg19	chr11	88
IAD27506_Pool2_B	M	17	AMPL853612995	CAAGGGAGGTGGCTGTCATA	CCTGGATTCTACACTGGCAAACC	GENE	TRAF6	hg19	chr11	97
IAD27506_Pool1_B	O	19	AMPL853615117	CCTGGGCCAACATTCTCATGT	CTTTTCCTACTCCTCACGGTATCTATTC	GENE	TRAF6	hg19	chr11	78
IAD27506_Pool1_B	O	21	AMPL853615991	CGCATGCACAGTTTGTACCC	GCACAGCAGTGCAATGGAATTTAT	GENE	TRAF6	hg19	chr11	96
IAD27506_Pool1_B	O	23	AMPL865245167	ATTACTAATGAATGCAATCTATTTGTTTTGACA	GTGCTCGGTGAGGTATATCATATGG	GENE	RIP2	hg19	chr8	75
IAD27506_Pool1_B	A	2	AMPL865245223	GCTCTTGTCCCTTACAGATTGCAG	CCCTTGATTTTTGTCCAGGTTCATAGTT	GENE	RIP2	hg19	chr8	98
IAD27506_Pool1_B	A	4	AMPL865245251	AGGGAGGACCAAGACTCAGTATT	GATTATTAAGCACCAGTTTTGTCGCA	GENE	TNIP1	hg19	chr5	108
IAD27506_Pool1_B	A	6	AMPL865245271	AAAATGGTATCTTCAGTCAGCTTTTAAAAAT	CAAAAGGCTGTTTTCTGGATAACACTTC	GENE	RIP2	hg19	chr8	88
IAD27506_Pool1_B	A	8	AMPL865245407	CTTAGAAGCAATCTGAACTCAACCTGTA	ATTTCCAGCATTTCATTTAGCAACTTACC	GENE	RIP2	hg19	chr8	103
IAD27506_Pool2_B	M	19	AMPL865245422	TGCAGTTATCACATGGGAAGTGTT	AACATGATTTTTAGATAGTTCTGAGAGTGACC	GENE	RIP2	hg19	chr8	69
IAD27506_Pool2_B	M	21	AMPL865246019	ACCCTTCCTAAGCTGAATGGTTG	AGCGTGAGTACCAGGAAAAGG	GENE	TNIP1	hg19	chr5	97
IAD27506_Pool1_B	A	10	AMPL865246633	CATTTGCCAAAGGACAGTTCTGG	TCTCACTTTCACTCACTTTTGCTTTGTA	GENE	TRAF6	hg19	chr11	121
IAD27506_Pool2_B	M	23	AMPL865246890	CCACTCCTCACCCCTTCTCT	TCCTTTCCCTCACCCTGTCT	GENE	TNIP1	hg19	chr5	129
IAD27506_Pool2_B	O	1	AMPL865246979	CATTCTCCACTGCTAGTAGAGGGA	GCTTTTGAGCGCCTAGTGAAG	GENE	TNIP1	hg19	chr5	104
IAD27506_Pool2_B	O	3	AMPL865247223	GAATGGAAGGGTAGCCTGTGA	CTCCTTGGGCTCCTTCGAC	GENE	TNIP1	hg19	chr5	132
IAD27506_Pool1_B	A	12	AMPL865247236	GAATCATGTGGATCCTCTCAGCTC	TGACTGCTTGCAAAAATTTGATCTTGAA	GENE	RIP2	hg19	chr8	118
IAD27506_Pool2_B	O	5	AMPL865248225	CACAAGGACATCGACCTGTTATTAATGA	ACTCACTTAAGAAAGATGGTCTTTCATCTG	GENE	RIP2	hg19	chr8	74
IAD27506_Pool2_B	O	7	AMPL865248863	TTCCCCACACTCTGCTTACAC	GTCCTGTGCCGCTCCTT	GENE	TNIP2	hg19	chr4	137
IAD27506_Pool2_B	O	9	AMPL865248974	TCTATAATTTCCTAATCATCTCCAGTTAAAGTG	TTGTGGACCATGATTTACAGGTATGTT	GENE	RIP2	hg19	chr8	86
IAD27506_Pool1_B	A	14	AMPL865249448	CCCTTCCTGGGTCCAGTCA	TCTTCACCCTCCCTCCACA	GENE	TNIP1	hg19	chr5	137
IAD27506_Pool2_B	O	11	AMPL865249703	CATCAGGCTAGCTCCATGAGG	CACCTGTGCCGACAGTCTTT	GENE	TNIP1	hg19	chr5	134
IAD27506_Pool1_B	A	16	AMPL865249759	CCTTGTTGAGCCGCTGGAT	CAGCTTACCAACCTTGTATTCCCT	GENE	TNIP1	hg19	chr5	115
IAD27506_Pool2_B	O	13	AMPL865252876	CACCTCCCACCTGATTTCCTC	GAAGCACTGAGCATCCAAACC	GENE	TNIP1	hg19	chr5	115
IAD27506_Pool1_B	A	18	AMPL865254959	GCAGCTGATGGGTCTCGT	TGACTGAGCGACTAGAAGAAAAAGAG	GENE	TNIP2	hg19	chr4	130
IAD27506_Pool2_B	O	15	AMPL865256004	ACATTGGAGCCTACCTTCTGT	AAATGGTGCTATCCCAACTGTGA	GENE	RIP2	hg19	chr8	128
IAD27506_Pool1_B	A	20	AMPL865256176	TTCCTTCAGCCGGGAATTCTC	GCTGATATGCTGCTGTTGTCCTTA	GENE	TNIP1	hg19	chr5	129
IAD27506_Pool2_B	O	17	AMPL865259587	GGGACAATTATCTATATGCCACCTGAA	TTGTGTCTGAGACAAGGTTAAATCTGAG	GENE	RIP2	hg19	chr8	73
IAD27506_Pool2_B	O	19	AMPL865262437	GGGACCAGCAGTCACACTT	CCTCTCTGCCTCTGAACCCA	GENE	TNIP1	hg19	chr5	135
IAD27506_Pool1_B	A	22	AMPL865263155	CAAATGCTGTTGGTGGAGATGATG	CTGAGGATGACCCCTCCAAAG	GENE	TNIP1	hg19	chr5	87
IAD27506_Pool2_B	O	21	AMPL865264497	CAATCTGAGATCAGCTGGCTCTG	CTCTACCACATAATCATGAAGTCCTCAA	GENE	TNIP1	hg19	chr5	88
IAD27506_Pool2_B	O	23	AMPL865264694	CAGCTGCTGCATCTCCCT	GCTTTCTGAACATTTGCTCTTGACA	GENE	TNIP2	hg19	chr4	86
IAD27506_Pool1_B	A	24	AMPL865266023	TCTTATACCTGTGAGCTCAGCCA	TGCTTCCTCTTCCCCAATAACTCTA	GENE	TNIP1	hg19	chr5	121
IAD27506_Pool1_B	C	2	AMPL865266450	CTGACCACATACCTGCTGCT	GCATTGTGATTTCTCTGTTTACCTCCAT	GENE	TNIP1	hg19	chr5	121
IAD27506_Pool2_B	A	2	AMPL865267509	GGTAGCAAGTGACAGGACACAAA	CTCGGGCAGCACCTAACT	GENE	TNIP1	hg19	chr5	134
IAD27506_Pool2_B	A	4	AMPL865268011	CGTATCTGGGCGCCTGA	GCAGGTCGGCGAGTTTG	GENE	RIP2	hg19	chr8	118
IAD27506_Pool1_B	C	4	AMPL865268096	GCTGCATCACTGTCCTGGAAA	CATCACTTACAAGGTGTTTCACAGTAAA	GENE	RIP2	hg19	chr8	120
IAD27506_Pool1_B	C	6	AMPL865268793	GCCCACCATTCCCTACCA	GAACCCCAGTGACTGCCTAC	GENE	RIP2	hg19	chr8	126
IAD27506_Pool2_B	A	6	AMPL865270456	GGGCAGCCTCTGTGTGT	CCACACCATGGCTTCGAG	GENE	TNIP1	hg19	chr5	115
IAD27506_Pool1_B	C	8	AMPL865272174	AGCGGATCTGGGACCAGT	CCAGACGTCAGCCTTTCTTG	GENE	TNIP1	hg19	chr5	112
IAD27506_Pool2_B	A	8	AMPL865274237	CAGCAGCGCGTCCACTA	CGCTCTGCACCCTGTACC	GENE	TNIP2	hg19	chr4	114
IAD27506_Pool2_B	A	10	AMPL865274524	ACTTATTGCTATGTATCTGTCCTCACCT	GCTTCTGTCATTTGGTTCACAATGTC	GENE	RIP2	hg19	chr8	81
IAD27506_Pool2_B	A	12	AMPL865276807	GGGCCTTGGCTCTCAGTAG	TGCAGTGCTTCAGTGACGAG	GENE	TNIP2	hg19	chr4	136
IAD27506_Pool1_B	C	10	AMPL865278746	CTGAGGAGCTCTTCCCCTTG	CCGACGCATTAGAGCTTATGGT	GENE	TNIP2	hg19	chr4	133
IAD27506_Pool1_B	C	12	AMPL865279733	GTGGATCCAGAGCAAAAGGGAA	GTCCTTGTAGGCTTGGTACTAACAA	GENE	RIP2	hg19	chr8	91
IAD27506_Pool2_B	A	14	AMPL865279738	GGTAAGAGGGATCCTCCCACTA	GTTTTGGTGAAGGCTCCTCTGT	GENE	TNIP1	hg19	chr5	122
IAD27506_Pool2_B	A	16	AMPL865280987	CCAGTCCCAGGCCTCCA	ACGTATATACACCCTTGCCTTTTCTC	GENE	TNIP2	hg19	chr4	99
IAD27506_Pool1_B	C	14	AMPL865281605	TTAACCTTAGTTTATACTGTATTTCCTCATGGA	CCAAGCAACATCAGGATATTCAGTTTT	GENE	RIP2	hg19	chr8	77
IAD27506_Pool2_B	A	18	AMPL865281870	CCAGCAGACATCTGGTCAGT	GCTCAACAGACAGTTGGAAGAGAAAA	GENE	TNIP2	hg19	chr4	119
IAD27506_Pool2_B	A	20	AMPL865284126	ACCTGCACAATATGACTCCTCCT	ACATGAAATTGGCTAGGTCGAAGAAAT	GENE	RIP2	hg19	chr8	124
IAD27506_Pool1_B	C	16	AMPL865285212	GCTTCACTTCGGCACAGTCATTTA	CAAGTGGCAGCGCTACAA	GENE	TNIP2	hg19	chr4	122
IAD27506_Pool2_B	A	22	AMPL865285744	TCCAGGCTTAGTCTTATAGGCATGA	TCAGGCTCATTGCAAATTCCCA	GENE	RIP2	hg19	chr8	122
IAD27506_Pool1_B	C	18	AMPL865286525	GCCATGTGTTCTTCTCAAACGAAAT	TGTATGTGACAGAGTGTCTTCTCTCT	GENE	TNIP2	hg19	chr4	122
IAD27506_Pool1_B	C	20	AMPL865288771	CCTTCAGAAGTCCCCATGGTA	AGTTCAACCGACTGGCATCC	GENE	TNIP1	hg19	chr5	127
IAD27506_Pool2_B	A	24	AMPL865289629	GGACTTGATCATGAAAGAGGACTATGA	GCTGAAGACCCATTTGTTTGTTATCT	GENE	RIP2	hg19	chr8	105
IAD27506_Pool2_B	C	2	AMPL865290154	TCACGTATTCGTCCCTGCTG	ACTCAGCGAATCACTGCTAATACATAAT	GENE	TNIP2	hg19	chr4	110
IAD27506_Pool2_B	C	4	AMPL865292646	CTGCTCATTCTTGTGCACCTT	TGAGGACGGCAACCTGATG	GENE	TNIP1	hg19	chr5	114
IAD27506_Pool1_B	C	22	AMPL865292930	TCCAAGGAGAAGAATTTGCCAAAGTTAT	CTTCTTGAAAAACAGTCACTTACATGCT	GENE	RIP2	hg19	chr8	100
IAD27506_Pool2_B	C	6	AMPL865292958	CCTTACCCGGAAATACTTGTGGTTT	AGTCAAAGCAACAGAGATATAAATATCCTTTTA	GENE	RIP2	hg19	chr8	75
IAD27506_Pool1_B	C	24	AMPL865292971	CCCAGTCCTGTAAACAGCTCAG	TCATTTGGCTCCACCTTCATCTT	GENE	TNIP1	hg19	chr5	117
IAD27506_Pool1_B	E	2	AMPL865294772	CACACACTCAGCGTGGTCT	CCTACTCAGGCCTTGGTGAA	GENE	TNIP1	hg19	chr5	88
IAD27506_Pool1_B	E	4	AMPL865295253	AGGAAGAAAAACGCCCTCATACTC	GAAATGTGTGTCTCGCCTCTCTT	GENE	TNIP2	hg19	chr4	126
IAD27506_Pool1_B	E	6	AMPL865296868	CCATCCAGGCAACCTCCAC	TCCCCTTCCCAGTCAGTTCAT	GENE	TNIP1	hg19	chr5	131
IAD27506_Pool1_B	E	8	AMPL865298062	GCTAAAGAGGCAGCGAGATGAA	CCTTCTCTGCTCATCTCCTGCTA	GENE	TNIP1	hg19	chr5	129
IAD27506_Pool2_B	C	8	AMPL866830883	ATATTGTGGCTTTCATTGATTTCATTATTAACA	TGATACCAAGTAGCTGCCAGTTTC	GENE	MALT1	hg19	chr18	68
IAD27506_Pool2_B	C	10	AMPL866830894	TTCTCATTATTTATACCCTTTTAAGAATGCTCT	GGTGACTTTTAGTGCATCCAAGATTG	GENE	MALT1	hg19	chr18	70
IAD27506_Pool2_B	C	12	AMPL866830915	GGGAACTTGACACATCTCTTTAATTATAGG	ACACAGATTTGCAACTTGGATTCAGA	GENE	MALT1	hg19	chr18	71
IAD27506_Pool1_B	E	10	AMPL866842704	CAGCTGAGTTTTCCAATGTCATGAT	TCACTGTATTTTAAATAAAAGAAGAGACTCACA	GENE	MALT1	hg19	chr18	72
IAD27506_Pool2_B	C	14	AMPL866867641	GCAAACAACTGACCAGCCTTT	CATTTGGTCCCAATGTTATTCACATTTCT	GENE	MALT1	hg19	chr18	91
IAD27506_Pool1_B	E	12	AMPL866963038	TCCTCCTTGTCCTCGGACT	TCTCCCGCCTCCACCAT	GENE	BCL10	hg19	chr1	129
IAD27506_Pool1_B	E	14	AMPL866963193	GCAATAAAGTGTCATTGTCGTGAAACA	TCTTCAACTACACTTCCCAGACCT	GENE	BCL10	hg19	chr1	101
IAD27506_Pool1_B	E	16	AMPL866963332	CTGGCCTGCTCTGCATTTT	CCTTGTTGAATCTATTCGGCGAGA	GENE	BCL10	hg19	chr1	132
IAD27506_Pool2_B	C	16	AMPL866963557	TTTCAGCACTTCATCTGTAATCTTCTGT	AAAAGGGCTGGAAAATTGTTAGACTACT	GENE	BCL10	hg19	chr1	73
IAD27506_Pool1_B	E	18	AMPL866963985	CCAGACCTTTTGGGTTTTCCTGTA	ACCTGTGTGAGAAAATCATAGCTGAG	GENE	BCL10	hg19	chr1	109
IAD27506_Pool2_B	C	18	AMPL866964631	TTGCACGTAGATGATCAAAATGTCTCT	TGCCAACTAATAGTCACGTATGTGATTT	GENE	BCL10	hg19	chr1	92
IAD27506_Pool1_B	E	20	AMPL866967064	GGGCGTCGTGCTGGATT	AGTTGTGAACCTTTTCCAGATGGAG	GENE	BCL10	hg19	chr1	90
IAD27506_Pool2_B	C	20	AMPL866967442	TTGATCTGGAGAGGTTGTTCGTG	TTTAACAAGTCACAAGATGGACAGTGA	GENE	BCL10	hg19	chr1	91
IAD27506_Pool2_B	C	22	AMPL881535177	GAAAATTTGAATGTTGTCTTACCTGACCA	AATTCCAACTTTCTGCTGTAGCAA	GENE	MAP3K7	hg19	chr6	120
IAD27506_Pool2_B	C	24	AMPL881535208	CTAATTCTAAAAACTACGTTTTCATTGCACCT	GGCAGTGTTTGAACAGCATTGTAAAAT	GENE	MAP3K7	hg19	chr6	116
IAD27506_Pool1_B	E	22	AMPL881535284	CTGTTTGAACTTTCATATATTCTTGTGCCA	CTCTGTCTTGACTCTCATCTTAGCTAGA	GENE	MAP3K7	hg19	chr6	109
IAD27506_Pool2_B	E	2	AMPL881535369	TGGGAATAGAGATGAAAGAAAAATCAAGTCAA	CCAGGAGCAGATGAGCCATTA	GENE	MAP3K7	hg19	chr6	79
IAD27506_Pool1_B	E	24	AMPL881535389	CATATGAATTCACAAGGAGTGAGGGA	TGACATTCAGACACACATGACCAA	GENE	MAP3K7	hg19	chr6	78
IAD27506_Pool2_B	E	4	AMPL881535405	GCCAACTAAAAGGATAAATTAAGGAGTGA	CCCAATGGCTTATCTTACACTGGAT	GENE	MAP3K7	hg19	chr6	100
IAD27506_Pool2_B	E	6	AMPL881536582	TCTAAACAACAGTATAATGCCTGCCTTT	CATGGACCCCTGATGATTCCAC	GENE	MAP3K7	hg19	chr6	86
IAD27506_Pool1_B	G	2	AMPL881537003	TTTGGGACTCTGACGGCAAAT	TCTTGTGATGGAATATGCTGAAGGG	GENE	MAP3K7	hg19	chr6	106
IAD27506_Pool1_B	G	4	AMPL881537383	GGGTGGTGAGAGTGAGAGAGAA	TTTACAGTGTTCCCAAGGAGTGG	GENE	MAP3K7	hg19	chr6	98
IAD27506_Pool2_B	E	8	AMPL881537384	GCAGGGTCCCGCGAATTA	CTTCCCAGGTCCTCAACTTTGA	GENE	MAP3K7	hg19	chr6	128
IAD27506_Pool1_B	G	6	AMPL881538050	TGTTCCTGTACCAGGCGAGAT	GCTTCCATCATCAGCTACTAAGGTATGA	GENE	MAP3K7	hg19	chr6	93
IAD27506_Pool1_B	G	8	AMPL881540412	CCAAAGCCCCTCAAAAGAAGGATT	GCCCATTGAGAGCCTGATGAC	GENE	MAP3K7	hg19	chr6	80
IAD27506_Pool2_B	E	10	AMPL881541249	CAAGCAGCACTCCCCTTGTTA	TGTTGGCCTTGTAACTTTTGATGTTTTT	GENE	MAP3K7	hg19	chr6	98
IAD27506_Pool2_B	E	12	AMPL881541385	ACATTTTCACTCTTCAGACTTGTAGTT	ACGTTTAAGCTTGGGAGCCT	GENE	MAP3K7	hg19	chr6	108
IAD27506_Pool1_B	G	10	AMPL881541677	GAAAGTACTCCTTTACCTGTAGTTGGTG	ATTCATGCTTTCTTGCTGTTCGTTTAT	GENE	MAP3K7	hg19	chr6	96
IAD27506_Pool1_B	G	12	AMPL881541977	CTCGATCTCCTTGTAGTCGATCTCT	GGGTCTCACCCGGATTGTC	GENE	MAP3K7	hg19	chr6	129
IAD27506_Pool1_B	G	14	AMPL881543559	CGGTTCCACAGCTATTAGACCAA	GTTTGTGGTTGTTTGCATGTATACTGT	GENE	MAP3K7	hg19	chr6	118
IAD27506_Pool2_B	E	14	AMPL881546121	CAGAGAATCATGAAGTGCCTTGTC	CAGGATGAAAAGGACCAGCAAAATAC	GENE	MAP3K7	hg19	chr6	113
IAD27506_Pool2_B	E	16	AMPL881546778	GGCAGAGGCTGTAGACATGAT	GGATCGCCGGGTAGTAGGA	GENE	MAP3K7	hg19	chr6	104
IAD27506_Pool1_B	G	16	AMPL881547660	GGGACAGGAGTAGTCTTCCAA	ATAACGCGTCGGAAACCCT	GENE	MAP3K7	hg19	chr6	98
IAD27506_Pool2_B	E	18	AMPL881547995	GATAAAGACAGGTCTAATGACACTCACC	GCCCTAAGATGATGGAGCTTCTT	GENE	MAP3K7	hg19	chr6	76
IAD27506_Pool2_B	E	20	AMPL881548932	GCATGTTTCAGGAAGAAAATTCAGGAT	AAGCGCTTAGAATCAAAATTGTTGAAAA	GENE	MAP3K7	hg19	chr6	113
IAD27506_Pool1_B	G	18	AMPL881550054	CAAACCTGTTGCTTTGCCTGAT	CAGCCATTAGTCATAAATGTTTCTGCTT	GENE	MAP3K7	hg19	chr6	121
IAD27506_Pool1_B	G	20	AMPL881550274	GTATGAAGAAACAGACTGGTCACCT	TGTTTCTCCTGTGACTTCTTCCTGTA	GENE	MAP3K7	hg19	chr6	105
IAD27506_Pool1_B	G	22	AMPL881551429	AGCTACATAAACTACACACACACATCTG	CTTAATTTCTTAACAGCTTCGGCAGT	GENE	MAP3K7	hg19	chr6	101
IAD27506_Pool2_B	E	22	AMPL881554379	GGGTTGCATGCTGTGAAGATAAG	GCTTGCATTCACATTGTGTCTTTTGTTA	GENE	MAP3K7	hg19	chr6	123
IAD27506_Pool2_B	E	24	AMPL881556308	CTGGGCCACCAATCTCATCAA	CCATTGTTTCTGTAAGTCATGTGGAAAA	GENE	MAP3K7	hg19	chr6	116
IAD27506_Pool1_B	G	24	AMPL881556839	GCAAGCTCTCCACACTGCTC	ATTTGCCATCTTCCTCCTTTTAGGTT	GENE	MAP3K7	hg19	chr6	98
IAD27506_Pool2_B	G	2	AMPL881557407	GGAAGGATCTTTAGACCAACAACGA	GGAAATACGTACAAAGAGTTTGCATCAT	GENE	MAP3K7	hg19	chr6	104
IAD27506_Pool2_B	G	4	AMPL885039224	GATACAAGAATAAAGTCATTCTTGAGGTTCCA	CTGTATATGCATGCTCATTGTGTGAAG	GENE	MAP3K7	hg19	chr6	73
IAD27506_Pool2_B	G	6	AMPL885039522	TACTTTTGGGATGTTCCATGTTCTATG	CATCTGCTTGATGGCATTACGAG	GENE	TRAF6	hg19	chr11	122
IAD27506_Pool1_B	I	2	AMPL885039670	GGACCCAGTACCCCCTCAA	CCCAGATGCGCCAGGTA	GENE	TNIP2	hg19	chr4	96
IAD27506_Pool1_B	I	4	AMPL885041879	CCCTGAGGAAACTGCCAGAT	CAAATGTGACTCGGCATGCAC	GENE	TNIP1	hg19	chr5	101
IAD27506_Pool2_B	G	8	AMPL885042024	ACTGTTTCATAGCAAACTTCAGGACT	AACATACACACCTCCATACTTCATTTGT	GENE	MALT1	hg19	chr18	77
IAD27506_Pool1_B	I	6	AMPL885050334	ACAAATGAAGTATGGAGGTGTGTATGTTT	CGGCAAGGTTCTTTCTGGTGTTA	GENE	MALT1	hg19	chr18	89
IAD27506_Pool1_B	I	8	AMPL885052408	CATTTGTGCAACGAACCCTGA	ATCAGAGACGAGCTCACGAAAAG	GENE	FAS	hg19	chr10	127
IAD27506_Pool2_B	G	10	AMPL885066925	AGTAAGAGCAATGGGAATGGCATTATT	TTAGATGCCTTTCTGTGTTTCTTCCA	GENE	MALT1	hg19	chr18	73
IAD27506_Pool1_B	I	10	AMPL885068906	ACCCCAGCTTCCAACACAAATT	TGTCTGCACTGAGAAACTGCATT	GENE	TNIP2	hg19	chr4	95
IAD27506_Pool1_B	I	12	AMPL885076307	TTGATACCTCCTGTTCTGTTAGGCTA	CATAACATGGTAGCATCTGTGACTTGA	GENE	MAP3K7	hg19	chr6	74
IAD27506_Pool2_B	G	12	AMPL885076829	CTGCCTTCCTGACAGGTTCT	ACAAACCTCTTAACTAAAACTTGCAGTGA	GENE	MALT1	hg19	chr18	122
IAD27506_Pool1_B	I	14	AMPL885084706	CCGATCACCAGGCATAACCTAATTTTAT	ACACTTATCTCAGAACCTGTCAGGA	GENE	MALT1	hg19	chr18	99
IAD27506_Pool2_B	G	14	AMPL885091335	CTTCCCATCCTCCTGACCAC	GAGGCTCCAGCCAAGTCA	GENE	FAS	hg19	chr10	94
IAD27506_Pool1_B	I	16	AMPL885095312	TCCCTCCATGACACTGCAGTA	TGGCTTCCATCAGAAATACATCATACC	GENE	RIP2	hg19	chr8	125
IAD27506_Pool2_B	G	16	AMPL885097401	ACAGTGCCTTAAGGTATGATGTATTTCTG	AGGGCAATTAAGCCTGGGATTTTAG	GENE	RIP2	hg19	chr8	118
IAD27506_Pool2_B	G	18	AMPL885098991	GGCTGGATGACAAATGCTACTGA	GGGAGCCCCATCCTGTTCTA	GENE	TNIP2	hg19	chr4	120
IAD27506_Pool2_B	G	20	AMPL885101710	GAAGTTGCAAAGTGCTGCTCAT	TGTTAGCTTTTTGGCGTGTTCTG	GENE	MAP3K7	hg19	chr6	113
IAD27506_Pool2_B	G	22	AMPL885118774	TCTGCACAATTTATCAAGGACCTTCA	GGGAACTTGGGACATTTGCT	GENE	TRAF6	hg19	chr11	117
IAD27506_Pool1_B	I	18	AMPL885126528	ACCTCAGCCTTCCCTACTGT	CAAAAAGCAGGTTGCAGTATGATGTATA	GENE	RIP2	hg19	chr8	124
IAD27506_Pool1_B	I	20	AMPL885129429	GATGTGCCACCTCAAATCTGGATAA	CTTTATGAGAGGGAGTGAATGCAAAGAT	GENE	TRAF6	hg19	chr11	88
IAD27506_Pool1_B	I	22	AMPL885135701	ATGAAGAGTGCTTTCTTGTAGACATTGA	CTGGTTGCAAGGTATGACCAAAAG	GENE	TRAF6	hg19	chr11	111
IAD27506_Pool1_B	I	24	AMPL885135880	GAGAGGCGACGCTTTATTCCA	GTCTGTGTCTCCATCAGGCTTAA	GENE	TNIP2	hg19	chr4	115
IAD27506_Pool1_B	K	2	AMPL885142069	CAGCAAATATAGGCAGTTGGCATT	CATCAGAAGTCAGCAGCAGAAAC	GENE	MAP3K7	hg19	chr6	125
IAD27506_Pool2_B	G	24	AMPL885148916	ACACCAGCACCAGATAGCTCT	TCACTTTGGTCCCTTTGGCTATG	GENE	TNIP2	hg19	chr4	114
IAD27506_Pool1_B	K	4	AMPL885153530	GTCAGCTTCAACTGCTGCTT	CAGCAGTGACCATAGTTCTCTTCTA	GENE	TRAF6	hg19	chr11	130
IAD27506_Pool1_B	K	6	AMPL885154096	CTTGCCAAGTGTCCGTTTTTGA	TCTGTTTCTGTCTTTGTGCCTGT	GENE	TRAF6	hg19	chr11	111
IAD27506_Pool2_B	I	2	AMPL885156694	CAGCTTCAACTGCTGCTTTCAA	GCAGCAGTGACCATAGTTCTCT	GENE	TRAF6	hg19	chr11	130
IAD27506_Pool2_B	I	4	AMPL885162951	GGTCACAATAATTAACTGCTAGAGATCGT	GGCAGCAAAGACTGTTTATTGGTATACT	GENE	TRAF6	hg19	chr11	106
IAD27506_Pool2_B	I	6	AMPL885166530	CATGATTAGTGTTTCCCCACCCTT	GCCTGCTTTTCCTCAGAACTTAACT	GENE	TRAF6	hg19	chr11	85
IAD27506_Pool2_B	I	8	AMPL885170313	CAAAAAGGTGCCATTCAAGGAACA	AACCCAGGTTGTGAATGTGGAT	GENE	TRAF6	hg19	chr11	79
IAD27506_Pool1_B	K	8	AMPL885171195	CTCACTGGCAGTTCCCTGT	CTCTCAGATGCCATGGGTTGAG	GENE	TNIP2	hg19	chr4	87
IAD27506_Pool1_B	K	10	AMPL885172113	CCTGCCTTCATTCTGTTTCACTTTTT	GGCAAACAAGTCTGAATGTTGATTTGA	GENE	TRAF6	hg19	chr11	94
IAD27506_Pool1_B	K	12	AMPL885172255	CAAACTGCCAGGAAGTAATGTGGTA	CCCACCCTTAGGCTCCTGA	GENE	TRAF6	hg19	chr11	89
IAD27506_Pool2_B	I	10	AMPL885176008	GTATACCCAACTGAGTGAAACTAGCA	GCTGGTCATTCATCTTGACTACAAAGTA	GENE	TRAF6	hg19	chr11	118
IAD27506_Pool2_B	I	12	AMPL885195838	TGAATATCCTTAGTAACAACCTGGAGGA	GCCCTCGAGAAGAGTTATTGCT	GENE	TRAF6	hg19	chr11	98
IAD27506_Pool1_B	K	14	AMPL885197511	CAATAACTCTTCTCGAGGGCACT	GCTTTTGCTCTGGTGTATTTTATTGTCA	GENE	TRAF6	hg19	chr11	119
IAD27506_Pool1_B	K	16	AMPL885198719	AACTTTCCAGGTTAAGGCTTAATTCTGA	CCAACATTTGGCATTTTGTCATAAACC	GENE	TRAF6	hg19	chr11	87
IAD27506_Pool2_B	I	14	AMPL885201175	GGAATTTGTAAGTGCCAAGTACACTCT	GCCTTAAGGAAATGAAAAGGAGCCATAA	GENE	TRAF6	hg19	chr11	101
IAD27506_Pool1_B	K	18	AMPL885210236	GATAACTGCTTACAAATTCCATGGCAAT	CAGGGAGGATTCTCATAATTCTGTAAACT	GENE	TRAF6	hg19	chr11	93
IAD27506_Pool2_B	I	16	AMPL885217036	ATTTTCACTCCATAACAAACTCACCAGA	GCGTTCTAGATCAGCCTTAATTTCAAGA	GENE	TRAF6	hg19	chr11	118
IAD27506_Pool2_B	I	18	AMPL885221353	AAGATTCTTTTCTTTTCTGTTGTATAACCACTT	CCATCCAGTGATATTTGTGCATTTTCTC	GENE	BAFF	hg19	chr13	76
IAD27506_Pool2_B	I	20	AMPL885223814	GACCTCTCTAACAACACTCACTAGTAGA	GGGTATAGCTTGCCCTCACT	GENE	TRAF6	hg19	chr11	92
IAD27506_Pool2_B	I	22	AMPL885224974	AAGTTTAGTACTCTTGAGTCTGGACTTT	CCACACGTTCCATGCTTTTTCA	GENE	TRAF6	hg19	chr11	111
IAD27506_Pool2_B	I	24	AMPL885225235	TCTTGGAGGAAGGACACAATTCAAAG	GTTAACTGAAAAGGAGGGAGTGCAT	GENE	BAFF	hg19	chr13	121
IAD27506_Pool1_B	K	20	AMPL885227958	GCAGATGAGGTCCTTGGCTTTC	AAGATCCATCCACCATTTAAAGTTGTCT	GENE	TRAF6	hg19	chr11	84
IAD27506_Pool1_B	K	22	AMPL885229476	TGATACAACCACTGTGACTTCTAATCC	CAGAAGCTATGTGAGCCAGAAGTT	GENE	TRAF6	hg19	chr11	121
IAD27506_Pool2_B	K	2	AMPL885230876	TGACCCAGCTGATAGACACTAAATTAGA	CTCAAATTAAGTTCCAACCAGCAGAAC	GENE	TRAF6	hg19	chr11	76
IAD27506_Pool2_B	K	4	AMPL885233472	CAAAACAACCTTTAGTTGAACATCTCCA	GCCTTTGGGCTTTATGTTGTATGTTACT	GENE	TRAF6	hg19	chr11	81
IAD27506_Pool1_B	K	24	AMPL885233620	TCTTGCTCTTCTGTTTCAAACTGCT	TGACATACTTCAGGATGCCAAGAATTT	GENE	BAFF	hg19	chr13	85
IAD27506_Pool2_B	K	6	AMPL885233743	CAGATTTCATTCCACAGCTTGTCATAC	TTCGTGTCCTTTTCCTTGTAAAGTAGAA	GENE	TRAF6	hg19	chr11	109
IAD27506_Pool2_B	K	8	AMPL885233909	GGGATACAATGTCATCTCTCATTACC	TGCCATCATGTATTTGTTAAAGGCCTAT	GENE	TRAF6	hg19	chr11	101
IAD27506_Pool1_B	M	2	AMPL885234442	AACAACCTTTAGTTGAACATCTCCAGAA	ACATGCTAGTTTCACTCAGTTGGG	GENE	TRAF6	hg19	chr11	113
IAD27506_Pool1_B	M	4	AMPL885235745	AGGTGCCTTTTTGAGATAAGTGTGA	GGCCTCCATCAGGTCAATACA	GENE	TRAF6	hg19	chr11	91
IAD27506_Pool1_B	M	6	AMPL885237103	CTGGGAGTTTAGAAAAAGCACACTTC	ATCAGATTCTGTTTGTGATGCCTAGTT	GENE	TRAF6	hg19	chr11	74
IAD27506_Pool2_B	K	10	AMPL885241317	CTGCTGCTATTGTAGTTTACATATCCCA	AAAACCGGGATGCTGTCTTCT	GENE	BAFF	hg19	chr13	125
IAD27506_Pool1_B	M	8	AMPL885244301	CCTAAGTATTGTCATTGTTCTGCTGGT	TTGTTTTGCCTAATTTCAGCTTTTAGCA	GENE	TRAF6	hg19	chr11	83
IAD27506_Pool1_B	M	10	AMPL885246049	CATGTTTCCTTCGCTTTGCTTGT	GGGAAGATTTTCATAGACTGGCATCTA	GENE	BAFF	hg19	chr13	87
IAD27506_Pool1_B	M	12	AMPL885248698	AGGCACTTCAGGCCTAACATTT	TCAATAACATGCAAACAAACAAGCCA	GENE	TRAF6	hg19	chr11	120
IAD27506_Pool2_B	K	12	AMPL885249867	GCTTTGCTTGTCTTTTATGTCATCAGT	ATCCTTGAAAAGTATTTTGATATAGATGGGAA	GENE	BAFF	hg19	chr13	93
IAD27506_Pool1_B	M	14	AMPL885253192	TGGTTCCTATGATTTTGACTTCAGTAAGTT	CATTAACCACCCCACCTAGCAT	GENE	BAFF	hg19	chr13	75
IAD27506_Pool1_B	M	16	AMPL885254294	CTCCCTGGATTCACAGTGTCTTT	AGCTAAGACACATTTTCTCCTGACTG	GENE	TRAF6	hg19	chr11	115
IAD27506_Pool1_B	M	18	AMPL885264848	CCCTGAGAACTAGATTCCACGATATTTT	ACAACTGCAGGTTCTGAGAAGG	GENE	TRAF6	hg19	chr11	96
IAD27506_Pool2_B	K	14	AMPL885265144	AAGTCAGCCCAGCAATTCAGT	GGTTGTATTGAAGGAAGGGATTAAAGGAA	GENE	TRAF6	hg19	chr11	125
IAD27506_Pool2_B	K	16	AMPL885265621	AGACAAAACTGATTGACCCATGGT	GGCCTATTTTGTTTATACAAGCTTCCAG	GENE	TRAF6	hg19	chr11	84
IAD27506_Pool1_B	M	20	AMPL885265879	CATCTTAAAGGCAGGGCTAGTGT	AGGAAATTCGGGTCATAAAATCCTGAA	GENE	TRAF6	hg19	chr11	83
IAD27506_Pool1_B	M	22	AMPL885269474	GCTAAATTACACCTTTTCATCCCTCTGA	AATGGATTTATTTGAAGGTCCTTGATAAATTG	GENE	TRAF6	hg19	chr11	108
IAD27506_Pool2_B	K	18	AMPL885271822	GGGAAGCTTGCTAAAAGCTGAAATTAG	CACTGGCTGTGCATTAGATACAAA	GENE	TRAF6	hg19	chr11	80
IAD27506_Pool2_B	K	20	AMPL885272680	TGGTTACTTCCAGGATTCTACAGGAT	GAGATACCTAGGAGGTCACCAAACTA	GENE	TRAF6	hg19	chr11	80
IAD27506_Pool2_B	K	22	AMPL885280154	CCAGAGGGTATTCAAAAGAGCTGAA	GATGCACACATACAATCAGCAACATAAA	GENE	TRAF6	hg19	chr11	75
IAD27506_Pool2_B	K	24	AMPL885283500	GAAGCGATAAGTGGAGTCAGTTTCA	GTTGCTAGACAAACTCAGTCAGACA	GENE	BAFF	hg19	chr13	86
IAD27506_Pool1_B	M	24	AMPL885284320	ATGCCTGTGAAATAGTACTGCACTT	TGTAATTTCAACATCTCAAAGTCCTGA	GENE	MALT1	hg19	chr18	77
IAD27506_Pool1_B	O	2	AMPL885315076	CTCCCTTTCTCTGTACCTCTAAGAAGAA	TTGGCTGTGGCTGTCTGTTAA	GENE	BAFF	hg19	chr13	119
IAD27506_Pool1_B	O	4	AMPL885316107	GGGAACATTAGCGCATAAATGAACA	GGTGCCAGAAGCCCAGATTAG	GENE	TNIP1	hg19	chr5	81
IAD27506_Pool2_B	M	2	AMPL885326519	CAACGGATGGTGGGTCAAAG	GCTTGTACACCAGTCCCTGAA	GENE	TNIP1	hg19	chr5	116
IAD27506_Pool2_B	M	4	AMPL885326558	TCCTAAAATGCTTTTCCCACCTAGAATT	CACTCAATTACAGCCTTCACTTTCAG	GENE	TRAF6	hg19	chr11	117
IAD27506_Pool2_B	M	6	AMPL885327576	CAAATAGCTATCCAGGGATGGACA	CCTTGCTGAAGCCATCACAGAT	GENE	TNIP1	hg19	chr5	124
IAD27506_Pool1_B	O	6	AMPL885339462	CGCTGACTACTTGGGTCACTTTTAATT	CCCTTTTTGTCTATTCAGTGCAGAGT	GENE	TRAF6	hg19	chr11	81
IAD27506_Pool2_B	M	8	AMPL885344579	TGCTGAAACTAGTCCAAAACAGGAAA	AGCTATGACTCAATTGTTCAACATGGAAT	GENE	BAFF	hg19	chr13	94
IAD27506_Pool1_B	O	8	AMPL885344591	GCTGGCATGGCCTTCTCC	GAGGAGCTGTGGGAAGTGT	GENE	TNIP1	hg19	chr5	97
IAD27506_Pool2_B	M	10	AMPL885346097	GCGCCTGAAGGAGACTCA	GTCCAAGCAGCCTCGTCT	GENE	TRAF6	hg19	chr11	111
IAD27506_Pool1_B	O	10	AMPL885348169	TGAAGGAGACTCACCGTTCTAGT	GGCGAAGGCTCCCACTG	GENE	TRAF6	hg19	chr11	134
IAD27506_Pool2_B	M	12	AMPL885350572	TTGGACGGCAAACTCTGGAT	GGGCACTCTCTCCGAACTC	GENE	TRAF6	hg19	chr11	135
IAD27506_Pool1_B	O	12	AMPL885368325	CCAAAGAGTGTCATGTGAATTACAAGAA	ATGCCACGTTTTACAAAATCCTTACTG	GENE	BAFF	hg19	chr13	111
IAD27506_Pool1_B	O	14	AMPL885375000	GCCAGTGCTTTTAATAGAAATCTGACC	GCTTATTTTCCTTTGCGCTTGCTTATAT	GENE	TRAF6	hg19	chr11	120
IAD27506_Pool2_B	M	14	AMPL885378220	CGTGGAGATTAAATGTTTTGTGGCA	GCGTAGAAAAAGCCTGAAGGAAATATAC	GENE	TRAF6	hg19	chr11	97
IAD27506_Pool2_B	M	16	AMPL885378368	GAAGACATATGCAGAGCTGTGAAATTC	TGTTCCTTCTGCCTTGCTTACTTATT	GENE	TRAF6	hg19	chr11	114
IAD27506_Pool2_B	M	18	AMPL885382936	CTCTTCTGTTCTGGAGACAAACCC	AGTGGTTTCAGGCCCTCTAGT	GENE	TNIP1	hg19	chr5	104
IAD27506_Pool1_B	O	16	AMPL885393367	CTTCAGGCTTTTTCTACGCAAATACAAA	GAATCACTGCATACCACCCTCT	GENE	TRAF6	hg19	chr11	93
IAD27506_Pool2_B	M	20	AMPL885400793	GCAGCCATGAAAGTGCTTTGAG	CCACTATCAGTGTCCAGCGT	GENE	MAP3K14	hg19	chr17	98
IAD27506_Pool1_B	O	18	AMPL885401750	AGATGCTACTTCGTAACCTCAAGGA	CCAGGTTGTTACTAAGGATATTCAGGGA	GENE	TRAF6	hg19	chr11	96
IAD27506_Pool1_B	O	20	AMPL885407098	GAAAAGATCTCAGCAAGAAGGCA	GTCTGGGTTGTAGAGAACTCTTTGT	GENE	MAP3K14	hg19	chr17	104
IAD27506_Pool1_B	O	22	AMPL885407231	CACACACAAATTGGTCATGGCA	TGAGTGGAGAGAGGCCTCATC	GENE	TNIP1	hg19	chr5	116
IAD27506_Pool2_B	M	22	AMPL885407766	AGCAGTGTAGGTTTCCCTACCT	GTACCACAAGCTCATGGCTAGT	GENE	TRAF6	hg19	chr11	81
IAD27506_Pool1_B	O	24	AMPL885426829	GGTGAGTGTCAGTGTGATGCT	AAGGGTGATGCAGGATATGCC	GENE	MAP3K14	hg19	chr17	119
IAD27506_Pool2_B	M	24	AMPL885433455	AACAACCTGAAAAGTGTGGTGTA	CTCAGGTTCAGTGCAGAACCA	GENE	MAP3K14	hg19	chr17	131
IAD27506_Pool2_B	O	2	AMPL885437507	GTCATCACCCCAAACTTTATTGCTT	ACATCTTGCCAAGACAGCCTT	GENE	MAP3K14	hg19	chr17	114
IAD27506_Pool2_B	O	4	AMPL885454713	CCACCGGCCCCCATCTA	GGAATTCCCCTCCTGCCTAAT	GENE	TNIP1	hg19	chr5	120
IAD27506_Pool2_B	O	6	AMPL885456102	TGTCCATCCACAGACTGTTCCT	CCAGACATGTGCCCCTTTG	GENE	MAP3K14	hg19	chr17	127
IAD27506_Pool1_B	B	1	AMPL885458496	GCGGGCATACCTGCTGAC	GCTTGGATCAGTGACCATTTGCT	GENE	MAP3K14	hg19	chr17	131
IAD27506_Pool1_B	B	3	AMPL885467818	CTCAATGTGGACAGCTGGACA	CTACTCAGGACTCACGTAGCATT	GENE	MAP3K14	hg19	chr17	110
IAD27506_Pool1_B	B	5	AMPL885471759	ACTGTGCCAATCCAAACTCCAA	CTGTACAGTAGGTTTGCTGGCAT	GENE	BAFF	hg19	chr13	128
IAD27506_Pool1_B	B	7	AMPL885488107	GGAAGAGTGGTAGCCAGCA	GGGAAGGCTCCCTGGTAGAA	GENE	MAP3K14	hg19	chr17	119
IAD27506_Pool2_B	O	8	AMPL885489839	AGCTGCTCTCCCCTGTCT	CCCCACCCTGCTGAGAAAAC	GENE	MAP3K14	hg19	chr17	123
IAD27506_Pool2_B	O	10	AMPL885496307	CCCTGACGATTCACAGCTGATTT	CACAGTCTTGAGCTGTCCACAT	GENE	MAP3K14	hg19	chr17	112
IAD27506_Pool2_B	O	12	AMPL885497164	AGCGGGCGTTTCCTCAA	GGTACTGACAAGCCCAGACC	GENE	BCL10	hg19	chr1	136
IAD27506_Pool2_B	O	14	AMPL885500723	CCTCGGTGAGGGACGGT	TCCGCCTCCTCTCCTTCTT	GENE	BCL10	hg19	chr1	107
IAD27506_Pool2_B	O	16	AMPL885502612	GAGCAATCCAATCGGAGGGTAA	TGGATCATTTCCTGTTATCTGTGTTTGT	GENE	BAFF	hg19	chr13	120
IAD27506_Pool1_B	B	9	AMPL885504884	CGGCCTCCGGGTAATGG	CGTCGCGTCGCGTAGAT	GENE	BCL10	hg19	chr1	121
IAD27506_Pool2_B	O	18	AMPL885505577	GACGGCGACGCGAATCTA	CGATAGGCTGCCGCAGAG	GENE	BCL10	hg19	chr1	106
IAD27506_Pool2_B	O	20	AMPL885505947	GCCTGGCCTCCCTTCCT	AGGAGCCCTAGGAGTGCTAC	GENE	TNIP1	hg19	chr5	131
IAD27506_Pool1_B	B	11	AMPL885507010	GTCCAGCCCCGAATCCA	GAGTGGCCTGCCAGTCTC	GENE	TNIP1	hg19	chr5	140
IAD27506_Pool1_B	B	13	AMPL885508591	GCGCGTCGCTTAGCAGA	CTAACCCGGGCCACTTACC	GENE	BCL10	hg19	chr1	132
IAD27506_Pool1_B	B	15	AMPL885518711	CTCTTCACGTGGCGGAGT	CGATGCTGCCCTGAAACACA	GENE	MAP3K14	hg19	chr17	135
IAD27506_Pool1_B	B	17	AMPL885531429	GGAAGAGGTTTGAGGAGTCACAT	GGCACTTTGCACTCTGATGAC	GENE	MAP3K14	hg19	chr17	115
IAD27506_Pool1_B	B	19	AMPL885539029	GCTCTTGTCATACCCCCAAGT	GGTTCCAGGTATCTGCTTCAGTTTATA	GENE	FAS	hg19	chr10	122
IAD27506_Pool1_B	B	21	AMPL885540476	GTGTATGCATTTTACTGGCTCAAAACTA	CCATTAAGATGAGCACCAAGGCA	GENE	FAS	hg19	chr10	74
IAD27506_Pool2_B	O	22	AMPL885540887	AGCGCTGAAGAGCCAACATATT	GCCAGAGCATAATCTTAATCTTTCATCCT	GENE	FAS	hg19	chr10	121
IAD27506_Pool1_B	B	23	AMPL885563671	GCTGACGTAACCTGCGAAGTT	CGAACCAGAGCTGACTTCTTTTC	GENE	RIP2	hg19	chr8	115
IAD27506_Pool2_B	O	24	AMPL885567465	GCGTTGGCACCAGTCTCTA	GATACGCCCCTGCACGA	GENE	RIP2	hg19	chr8	111
IAD27506_Pool1_B	D	1	AMPL885569750	CGACCCTCAGCCTGGAG	CCTCCTCCTGTTTCCGATTTCAG	GENE	MAP3K7	hg19	chr6	124
IAD27506_Pool2_B	B	1	AMPL885574325	AGCTTTGCCACCTCTCCATTTT	GTTAGTATCTCCAAACCAGGCTAGAATT	GENE	FAS	hg19	chr10	99
IAD27506_Pool1_B	D	3	AMPL885574419	GCCCTCGTGACCTAGTGTTG	GCCTCCCCGTTCATGGT	GENE	RIP2	hg19	chr8	125
IAD27506_Pool1_B	D	5	AMPL885580246	TGCTCTGGCATCTAACATATGATTCTG	CCTGTTCAGTAACTGATATTTCAGCAAA	GENE	FAS	hg19	chr10	88
IAD27506_Pool2_B	B	3	AMPL885581225	GCTCTGGCATCTAACATATGATTCTGT	GGCAAAGTGGCCTGCCT	GENE	FAS	hg19	chr10	112
IAD27506_Pool1_B	D	7	AMPL885586766	GCAGGCCACTTTGCCTCT	CACCAATAAACTGTGCAAAGGTCTTT	GENE	FAS	hg19	chr10	123
IAD27506_Pool2_B	B	5	AMPL885590111	TGCAGAATTTAAATAAGGCTCTACCTCAA	TGATGCCTGAGAAAGAAGTAGGTAGT	GENE	FAS	hg19	chr10	120
IAD27506_Pool1_B	D	9	AMPL885596846	AAAAGGCAAGACTGCCCTTAGA	CAGGTTTTACATGGGACATTATTGAACA	GENE	FAS	hg19	chr10	124
IAD27506_Pool2_B	B	7	AMPL885621150	GAACCCATGTTTGCAATCAAAGATGATA	GGGTATGACAAGAGCAATTCCTAAA	GENE	FAS	hg19	chr10	109
IAD27506_Pool1_B	D	11	AMPL885658405	AAATTACACACTTTTGGCAATGGC	ACACTGAGTTTTCTTTCAGACTGTTTTCT	GENE	BCL10	hg19	chr1	98
IAD27506_Pool2_B	B	9	AMPL885659139	AACACCACTATTTTTGCTATGCATTGG	TGCATTTCTGGATGGACTGATGAA	GENE	BCL10	hg19	chr1	106
IAD27506_Pool1_B	D	13	AMPL885664016	AGGAGACAATGTCAGGAAACAGATAAAATT	GCTATTTGAACAAGTGGGCCATT	GENE	BCL10	hg19	chr1	94
IAD27506_Pool1_B	D	15	AMPL885674260	TGCCAATCTTCTTCATGTCGGATAAA	AGTGAGTGCTATTTTGGAGTTCCAAAT	GENE	BCL10	hg19	chr1	105
IAD27506_Pool2_B	B	11	AMPL885675189	TGGAACTCCAAAATAGCACTCACTAC	AATTTTATCTGTTTCCTGACATTGTCTCCTA	GENE	BCL10	hg19	chr1	70
IAD27506_Pool2_B	B	13	AMPL885680945	GCCCACTACACTTCCGGTTC	AGGTCCAAGTTTGCTTCTTAGCTTAC	GENE	MAP3K7	hg19	chr6	106
IAD27506_Pool2_B	B	15	AMPL885685944	CTTACATTGCATTTTAAAAGACATGCATCA	TTCCCTTAAGATCACGTACTGTTTCAC	GENE	BCL10	hg19	chr1	99
IAD27506_Pool2_B	B	17	AMPL885700749	TACATGTAATAACTGAGGTTTAGGCCAA	GATCTCGGTTTGCCAAAATTCATTTCT	GENE	BCL10	hg19	chr1	81
IAD27506_Pool1_B	D	17	AMPL885703100	GCCAAGAATGTGAAAATCCTAACAAAGT	CCTCTTTTTGATACTGGAGGAACACTTG	GENE	BCL10	hg19	chr1	69
IAD27506_Pool2_B	B	19	AMPL885704938	CTGTAGATCTGGTGGCAAAGGA	TGTCATGTACCATCCAGAAGGAG	GENE	BCL10	hg19	chr1	127
IAD27506_Pool2_B	B	21	AMPL885717063	TCTTAGGTGGCTCACACTCCAT	AGCATTAAGCTGTTCCTGTTCAGTAATA	GENE	BCL10	hg19	chr1	112
IAD27506_Pool1_B	D	19	AMPL885760725	GTTTCCTGTACTTCATAGCTGGAGAA	TCAGAGCGGATTGTTGGCT	GENE	RIPK1	hg19	chr6	130
IAD27506_Pool1_B	D	21	AMPL885770284	TTTTCCCATCAGTGACCGGTTT	AGAATAGACCCTTACTAGGAAGAACGTTT	GENE	BCL10	hg19	chr1	102
IAD27506_Pool1_B	D	23	AMPL885773300	CCAATACTCTGTCAGCCACTGT	CTTGGTACCCCTTTAAATCCATTCAGTTA	GENE	RIPK1	hg19	chr6	85
IAD27506_Pool2_B	B	23	AMPL885774353	AATAGAAGACTGAAGCTGGGTAGG	TCTGTTCCGACAGCCAGATTG	GENE	RIPK1	hg19	chr6	94
IAD27506_Pool1_B	F	1	AMPL885790577	CTTGGCTCCTACAGCCCAAAA	GCCCTCTTGCCTTTGAACATTAATTAT	GENE	RIPK1	hg19	chr6	115
IAD27506_Pool1_B	F	3	AMPL885802087	GAGAAGGGTGTGGTGATGGT	CTGCTCTGCAGCCCCAT	GENE	RIPK1	hg19	chr6	105
IAD27506_Pool2_B	D	1	AMPL885817951	GTGCAGTCTTCAGCCCATTAAATTATC	ATTTTTGTTGTAGTCACGGTTAGTACCA	GENE	RIPK1	hg19	chr6	116
IAD27506_Pool2_B	D	3	AMPL885820735	ACCATCCAAATGGTGTTATCAAATCTCT	ACCATGGAGAATCCGCATCTG	GENE	RIPK1	hg19	chr6	122
IAD27506_Pool1_B	F	5	AMPL885825079	ACTTCCTTCTGATTTGCCTGGTT	ATGATCATTTCTTCCTGCAGTGATT	GENE	MAP3K7	hg19	chr6	126
IAD27506_Pool1_B	F	7	AMPL885829199	CAGGCAGTTGTTGCAAGGAAT	TCAGCCCTGAGGTTCTGGT	GENE	RIPK1	hg19	chr6	132
IAD27506_Pool2_B	D	5	AMPL885834834	AACAATCCAAGAATCACTGCAGGA	TCTGTGATTGTGTGTATGTGTGTTGA	GENE	MAP3K7	hg19	chr6	88
IAD27506_Pool1_B	F	9	AMPL885838392	AAAGCTTTACAGTTTCAACACACATACAC	TAAGTGGCAGCTGCTCTATTTAATGA	GENE	MAP3K7	hg19	chr6	106
IAD27506_Pool2_B	D	7	AMPL885844033	CAGCCAACAATCCGCTCTG	TTCTTCTTGCTTCAACAAAACTCTAGGA	GENE	RIPK1	hg19	chr6	125
IAD27506_Pool2_B	D	9	AMPL885851000	GTCTAACAAAATCCGGTAAAACTGCTT	GTGGTATATTACGGAAATACGGAACCT	GENE	MAP3K7	hg19	chr6	111
IAD27506_Pool2_B	D	11	AMPL885863151	CTGATCTCTACCCCTGGGTGA	CTTTGAAAGGCTGGGTGCTAGA	GENE	RIPK1	hg19	chr6	129
IAD27506_Pool1_B	F	11	AMPL885866635	GCCCTTACACGGAACTATCCCTAA	GAGGTGGAACCTCAAGAATGACTTTAT	GENE	MAP3K7	hg19	chr6	120
IAD27506_Pool1_B	F	13	AMPL885894340	GTCATGTTCTTTCAGCTTATGGCATT	GCTGTGATCCACGAAGTCTCTG	GENE	RIPK1	hg19	chr6	127
IAD27506_Pool2_B	D	13	AMPL885899139	TTGAGAAGAGCACTGCTGTAAAGT	TGGAGCCTCCCTCCATTCT	GENE	RIPK1	hg19	chr6	82
IAD27506_Pool1_B	F	15	AMPL885935705	ACAGCTTCTGAGTGTGGTAATTGTG	CAAAATGCCAGTGGACACTGAG	GENE	RIPK1	hg19	chr6	86
IAD27506_Pool2_B	D	15	AMPL885936904	GCAGTCAGATTCTAAGCCCTGTT	GCACGTGGTTCTTAGAGCCT	GENE	RIPK1	hg19	chr6	86
IAD27506_Pool2_B	D	17	AMPL886051822	GACGCCTCACTTAGTGGATAACC	CTGCAGATTTCTTTCCCCATTCTC	GENE	RIPK1	hg19	chr6	95
IAD27506_Pool2_B	D	19	AMPL891829332	GCAGGGCGGGCATCTTC	GCCAGGGCCTGAGCCTT	GENE	NOTCH2	hg19	chr1	106
IAD27506_Pool1_B	F	17	AMPL899731437	GGATAGCTGGACATGTCAGCA	ACAGAGACCAGATGAGGCCTTAAA	GENE	TRAF3	hg19	chr14	103
IAD27506_Pool1_B	F	19	AMPL899731539	GTGGCCCACCTGTCTCT	CAGATAAGAACAACGGAACGCTT	GENE	TRAF3	hg19	chr14	115
IAD27506_Pool2_B	D	21	AMPL899731840	ACGTTGATAGACTGATATTTCTTGGAAGAAAA	TCAGAATTGTGAAGTCGTGTCATTAACT	GENE	TRAF3	hg19	chr14	100
IAD27506_Pool1_B	F	21	AMPL899731939	CACTGGTTATCACTTGTGATAGGAAAGA	CGAGGCTCCGTTCAGAATTGT	GENE	TRAF3	hg19	chr14	76
IAD27506_Pool1_B	F	23	AMPL899732092	GGGAGGCAGGTGTGGAA	CAGGGTGGTGGTCAGGAG	GENE	TRAF3	hg19	chr14	121
IAD27506_Pool2_B	D	23	AMPL899733270	TCCCCATGACCCCGTGT	GGGTGCTGGAATGTGACGTT	GENE	TRAF3	hg19	chr14	137
IAD27506_Pool2_B	F	1	AMPL899734092	CTAAAATAGGGCATCCGTTGAACTTTG	CCCCTGACATGGAGACCGA	GENE	TRAF3	hg19	chr14	82
IAD27506_Pool2_B	F	3	AMPL899734723	GCAGCAGTGCGTGTCACT	TCAGGTTCAAGGACAAAGTGTGT	GENE	TRAF3	hg19	chr14	122
IAD27506_Pool2_B	F	5	AMPL899735213	CCTGAGCTCCCGTGAGG	CTTCCTTTATGAGCAGGGACACA	GENE	TRAF3	hg19	chr14	122
IAD27506_Pool1_B	H	1	AMPL899736912	GCTGCTCAGTACTTTACAGAAACCA	CGGTGTCCTGAAGAAACTGCTC	GENE	TRAF3	hg19	chr14	83
IAD27506_Pool2_B	F	7	AMPL899737353	CTGCCCAGGCTGACCAA	TCTAATCACAGTTGGACACTGAGAGA	GENE	TRAF3	hg19	chr14	102
IAD27506_Pool2_B	F	9	AMPL899738399	GCAGAGCCTGCGTTTCATTTC	GACTAAGTTGTCAAATCCAGTCATCAC	GENE	TRAF3	hg19	chr14	90
IAD27506_Pool2_B	F	11	AMPL899738947	GCCAGGTTGGGATTTGTGTCAA	CTGCAATGTGGGTCATAAGGG	GENE	TRAF3	hg19	chr14	118
IAD27506_Pool1_B	H	3	AMPL899739538	CCAGACTCCTCCCTCTACTGG	TCATTCACCTCACAGATACAAAAGCAA	GENE	TRAF3	hg19	chr14	123
IAD27506_Pool1_B	H	5	AMPL899743608	CTCTCTGTTGCTGACAGCAC	TGCTTTCGGAGACCGTTGAC	GENE	TRAF3	hg19	chr14	91
IAD27506_Pool1_B	H	7	AMPL899744713	CCTTGGTTCTGCCCTGTGA	GGGATGTCCCTGTTGTTAACCC	GENE	TRAF3	hg19	chr14	131
IAD27506_Pool2_B	F	13	AMPL899745551	CGCTTGCTGTGAAGACACATCT	AGTCAGGCATGTTGCTAACTCAC	GENE	TRAF3	hg19	chr14	109
IAD27506_Pool1_B	H	9	AMPL899745595	GTCCCATGGATGTCGACCAT	ACTCCCCTTCCTTTGTCCAAC	GENE	TRAF3	hg19	chr14	88
IAD27506_Pool2_B	F	15	AMPL899745960	GTAACAAAACAACGTCCCCTCTC	GTGGCTCAGTGTGGTCACAA	GENE	TRAF3	hg19	chr14	108
IAD27506_Pool1_B	H	11	AMPL899746485	GAGGATGGGATGGCCTATGTC	GCTGCCCACTGTGTTGAGT	GENE	TRAF3	hg19	chr14	124
IAD27506_Pool2_B	F	17	AMPL899747894	AAGGAGAGCTAGGGAGAGTGG	ACTGAGATTTGCAAACGGAAAACAG	GENE	TRAF3	hg19	chr14	81
IAD27506_Pool1_B	H	13	AMPL899749989	GCTCACGTGAAGGGCACT	CCCCATATCATCACGGACACA	GENE	TRAF3	hg19	chr14	108
IAD27506_Pool1_B	H	15	AMPL899750102	GGCATTTTCTCAACTCACTGTTTACTG	TGACAGTTCGCACACATTGGT	GENE	TRAF3	hg19	chr14	127
IAD27506_Pool1_B	H	17	AMPL899752397	CTGTGCGGGTGGACAGA	GCAAAGGGCTCCCCTGTT	GENE	TRAF3	hg19	chr14	111
IAD27506_Pool2_B	F	19	AMPL899753553	CTGCCCTCAGGTAGTTTTCCT	GAAACGGTTCTTACTAGACCAAGATGTT	GENE	TRAF3	hg19	chr14	77
IAD27506_Pool2_B	F	21	AMPL899753798	ATCCCGTCATCTTGCTGCAT	GGAGAGAAAAGTCTGGTTAAACTAGCAC	GENE	TRAF3	hg19	chr14	119
IAD27506_Pool2_B	F	23	AMPL899754693	TCTGAGTGTGTCTTCCTCTCATGT	CTCAGCTGCAGAGAGACCAT	GENE	TRAF3	hg19	chr14	126
IAD27506_Pool1_B	H	19	AMPL899755378	TGCCCAGCAATAATCATGTTGTTACT	AACATTGCAAGACCTCAAAACACAAAT	GENE	TRAF3	hg19	chr14	89
IAD27506_Pool2_B	H	1	AMPL899755430	GATGCCACAACAGCCAGTT	CTGAGGAAGTGGCCCAAGG	GENE	TRAF3	hg19	chr14	130
IAD27506_Pool1_B	H	21	AMPL899756313	CCTGGGCACCCTCACTTG	CCCATTTCCCGCTTGCTG	GENE	TRAF3	hg19	chr14	102
IAD27506_Pool2_B	H	3	AMPL899756523	GCCTGCAGAGCTAGACGTT	TCACTCAGGCTCCCTCCAG	GENE	TRAF3	hg19	chr14	137
IAD27506_Pool1_B	H	23	AMPL899757661	GAGCCATGGTGTGGCATACT	TGCCTAGAACTGCATCCTCAC	GENE	TRAF3	hg19	chr14	121
IAD27506_Pool2_B	H	5	AMPL899757849	ACGGGTGCTTCTTAGGCAAA	GCACCCACCAAGCTGTC	GENE	TRAF3	hg19	chr14	117
IAD27506_Pool2_B	H	7	AMPL899758097	CCCTCCCCGCATCACAG	CTTAATTCATGCACAAACGACTCAGT	GENE	TRAF3	hg19	chr14	118
IAD27506_Pool1_B	J	1	AMPL899759219	GCAACTTCCCCTTCACAAAATGTATAAT	TGGGAAGGGCTACTGGAGAC	GENE	TRAF3	hg19	chr14	107
IAD27506_Pool2_B	H	9	AMPL899759999	ACATCCTACAGCCAGAGGTGAT	CAGCTGTTGGGATCAGTGTACTC	GENE	TRAF3	hg19	chr14	92
IAD27506_Pool2_B	H	11	AMPL899762353	GCTGTCAGAGAAGGTTTTCATTTTCA	ATGCTGACATGTCCAGCTATCC	GENE	TRAF3	hg19	chr14	112
IAD27506_Pool1_B	J	3	AMPL899762845	CTTCTCAGCCCATGACCATAGTT	CCATCAGCATCAGCCTGGAC	GENE	TRAF3	hg19	chr14	117
IAD27506_Pool1_B	J	5	AMPL899763893	GTCATTCCTTGTCAGCCCAAG	CCCGCCCAATCCTGCAA	GENE	TRAF3	hg19	chr14	137
IAD27506_Pool2_B	H	13	AMPL899763919	CTGACTTCCTGATAGCATTACTGTTTTCT	CCGAGTTTTGCATTCTACAGTCTTACAA	GENE	TRAF3	hg19	chr14	99
IAD27506_Pool1_B	J	7	AMPL899764230	CCTGGCTTTGGGACTAGACAT	CATTCATGCTTGATGGCTCCTAGAA	GENE	TRAF3	hg19	chr14	111
IAD27506_Pool2_B	H	15	AMPL899766419	GCAGTGCCACTGTCTCCTTG	AGAGCCCTTCTGACACACAAATT	GENE	TRAF3	hg19	chr14	90
IAD27506_Pool1_B	J	9	AMPL899766797	CGCTGTACCGCTCCTGTAATTAG	CTTCTCCTACAGGCATTTCTTACAGAA	GENE	TRAF3	hg19	chr14	110
IAD27506_Pool1_B	J	11	AMPL899767152	GGTTTGCATTGAGCATCATTCTAGAAA	GGTAATTAAGCAGCGGAGGCT	GENE	TRAF3	hg19	chr14	112
IAD27506_Pool2_B	H	17	AMPL899768719	CAGGCTACCTGGTCATTATTGCT	CACACCAGGATCAGGTGGAA	GENE	TRAF3	hg19	chr14	102
IAD27506_Pool2_B	H	19	AMPL899769277	CTCCACCGTCGGCTTCT	GGAGAGGCTCGGCTTCTG	GENE	TRAF3	hg19	chr14	108
IAD27506_Pool1_B	J	13	AMPL899769837	AGCTCACTGCAAGGGCATT	CTAGACACAGTGCAGCAGGA	GENE	TRAF3	hg19	chr14	128
IAD27506_Pool2_B	H	21	AMPL899773452	CTGGCATGATGTCCGGTGAT	GGCCTTCTTTGGTCTTTGTTTTTGG	GENE	TRAF3	hg19	chr14	119
IAD27506_Pool1_B	J	15	AMPL899776910	TGCCTCTGTTCGGTTCTGTTAC	GGTCACAAAATCACTTGGACTGTCA	GENE	TRAF3	hg19	chr14	108
